# Supplementary material for: Emergence of colistin-resistant hypervirulent Klebsiella pneumoniae (CoR-HvKp) in China
Source: Emerg Microbes Infect. 2022 Mar 3;11(1):648–61. doi: 10.1080/22221751.2022.2036078 (PMC8896207; doi:10.1080/22221751.2022.2036078)
Supplement: Supplemental Material [file TEMI_A_2036078_SM4192.zip]

Archive with 7 entries (7 files):
- Suppl files/sup fig 3.tiff
- Suppl files/sup fig 4.tiff
- Suppl files/sup fig 5.tif
- Suppl files/Sup Fig_clean.docx
- Suppl files/sup fig1.tiff
- Suppl files/sup fig2.tiff
- Suppl files/SupTable_S1_clean.xlsx
