# Supplementary material for: Emergence of colistin-resistant hypervirulent Klebsiella pneumoniae (CoR-HvKp) in China
Source: Emerg Microbes Infect. 2022 Mar 3;11(1):648–61. doi: 10.1080/22221751.2022.2036078 (PMC8896207; doi:10.1080/22221751.2022.2036078)
Supplement: Supplemental Material [file TEMI_A_2036078_SM4192.zip › Suppl files/SupTable_S1_clean.xlsx]

## Sheet: !up-select<-1
Supplementary table S1: Significant differently expressed genes (DEGs) between colistin-resistant and colistin-sensitive isolates
gene_ID	gene_name	product	baseMean	log2FoldChange	lfcSE	stat	pvalue	padj	A141.1	A141.2	A141.3	A214.1	A214.2	A214.3	A231.1	A231.2	A231.3	13883.1	13883.2	13883.3	Type
KP1_RS21280	mrkA	type 3 fimbria major subunit MrkA	2676.27	8.63662	0.479418	-18.0148	1.49e-72	2.28e-69	1518.62	1374.34	2370.57	5217.5	5227.01	4866.19	3285.41	4171.5	4057.32	3.96664	12.7429	10.0445	up-regulated
KP1_RS09490	wrbA	NAD(P)H:quinone oxidoreductase	694.138	12.3443	1.20134	-10.2754	9.09e-25	2.78e-22	684.417	543.318	906.506	1179.34	1146.02	1078.98	858.622	1010.37	922.081	0	0	0	up-regulated
KP1_RS14610	---	DUF535 family protein	363.337	11.4107	1.18752	-9.60881	7.34e-22	1.68e-19	383.755	469.179	525.277	530.663	507.254	405.259	490.961	495.414	552.288	0	0	0	up-regulated
KP1_RS14650	---	3-hydroxybutyrate dehydrogenase	392.025	11.5194	1.20005	-9.5991	8.06e-22	1.76e-19	690.977	649.547	522.793	559.548	531.26	548.231	308.252	462.273	431.425	0	0	0	up-regulated
KP1_RS09480	agp	bifunctional glucose-1-phosphatase/inositol phosphatase	352.561	11.3668	1.19313	-9.52689	1.62e-21	3.37e-19	369.541	447.047	443.319	538.916	552.134	629.489	409.134	425.733	415.417	0	0	0	up-regulated
KP1_RS14460	---	carbonic anhydrase	257.113	10.9114	1.21757	-8.96158	3.2e-19	6.37e-17	266.77	243.442	377.504	238.51	222.315	280.801	511.138	516.658	428.223	0	0	0	up-regulated
KP1_RS12770	---	helix-turn-helix domain-containing protein	299.826	11.1322	1.26319	-8.81277	1.22e-18	2.15e-16	581.645	640.694	635.796	393.665	417.493	443.316	142.356	171.653	171.289	0	0	0	up-regulated
KP1_RS14655	---	LysR family transcriptional regulator	205.677	10.5882	1.20625	-8.77777	1.67e-18	2.83e-16	387.035	298.769	331.558	341.671	248.408	280.801	189.435	190.348	200.104	0	0	0	up-regulated
KP1_RS24500	---	OmpA family lipoprotein	559.699	1.33327	0.152227	-8.75845	1.98e-18	3.24e-16	700.817	607.498	604.751	628.873	694.082	667.546	616.504	578.691	833.235	247.915	309.47	227.005	up-regulated
KP1_RS09485	---	YccJ family protein	137.373	10.0086	1.20762	-8.28794	1.15e-16	1.6e-14	132.291	163.77	145.289	277.298	234.84	218.058	137.873	146.16	192.901	0	0	0	up-regulated
KP1_RS02275	ulaR	HTH-type transcriptional regulator UlaR	121.841	9.83312	1.18811	-8.27628	1.27e-16	1.71e-14	196.797	171.516	156.465	157.631	171.172	149.144	141.235	171.653	146.476	0	0	0	up-regulated
KP1_RS21265	mrkD	type 3 fimbria adhesin subunit MrkD	92.4262	2.58003	0.312005	-8.2692	1.35e-16	1.76e-14	80.9055	78.5653	91.8924	118.017	140.904	152.229	122.18	141.911	124.065	21.8165	24.5756	12.0534	up-regulated
KP1_RS14660	budA	acetolactate decarboxylase	224.961	10.7174	1.30488	-8.21334	2.15e-16	2.74e-14	483.247	470.285	805.921	146.902	118.985	117.258	163.654	211.592	181.695	0	0	0	up-regulated
KP1_RS17585	---	adenine deaminase	197.53	3.34228	0.40806	-8.19066	2.6e-16	3.05e-14	279.889	235.696	253.325	398.616	397.662	339.43	155.807	124.066	110.458	30.7415	24.5756	20.0889	up-regulated
KP1_RS14665	alsS	acetolactate synthase AlsS	310.943	11.1849	1.37886	-8.11174	4.99e-16	5.57e-14	865.908	865.325	784.81	150.203	186.828	158.401	251.085	229.437	239.325	0	0	0	up-regulated
KP1_RS09470	---	SDR family oxidoreductase	99.9544	9.55083	1.1987	-7.96768	1.62e-15	1.72e-13	137.758	111.762	109.277	117.192	110.636	113.143	152.445	176.751	170.489	0	0	0	up-regulated
KP1_RS02270	yjfP	esterase	97.0126	9.50482	1.20011	-7.91995	2.38e-15	2.47e-13	167.278	164.876	91.8924	113.89	118.985	95.6576	146.84	134.263	130.468	0	0	0	up-regulated
KP1_RS14510	---	membrane protein	86.172	9.33373	1.21148	-7.70439	1.31e-14	1.25e-12	87.4654	78.5653	124.179	98.2098	85.586	123.429	180.468	152.108	104.054	0	0	0	up-regulated
KP1_RS14465	---	LysE family transporter	77.1472	9.17478	1.19683	-7.66588	1.78e-14	1.66e-12	87.4654	123.934	109.277	109.764	73.0612	84.3432	119.938	101.122	116.861	0	0	0	up-regulated
KP1_RS14225	pdxY	pyridoxal kinase PdxY	200.933	1.17243	0.153011	-7.6624	1.82e-14	1.67e-12	215.384	250.081	206.137	267.395	215.009	241.715	233.151	248.981	222.516	115.033	107.404	88.3913	up-regulated
KP1_RS12765	---	NAD(P)-dependent oxidoreductase	274.435	2.73733	0.365513	-7.489	6.94e-14	5.78e-12	442.794	317.581	383.713	492.7	446.717	452.573	158.049	210.742	231.321	58.508	28.2164	70.3113	up-regulated
KP1_RS25440	---	alpha-glucoside-specific PTS transporter subunit IIBC	168.778	2.26968	0.304672	-7.44956	9.37e-14	7.66e-12	307.222	276.638	255.808	217.877	221.271	191.315	169.258	147.859	107.256	48.5914	40.0491	42.1868	up-regulated
KP1_RS14645	---	GntP family permease	75.9049	9.14825	1.24662	-7.33846	2.16e-13	1.71e-11	173.838	139.426	139.08	103.162	82.4548	103.886	65.0131	67.9813	36.0188	0	0	0	up-regulated
KP1_RS21270	mrkC	type 3 fimbria usher protein MrkC	148.304	3.52546	0.481795	-7.31735	2.53e-13	1.96e-11	79.8122	106.229	99.3431	332.593	302.682	339.43	155.807	150.409	163.285	22.8082	18.2041	9.04002	up-regulated
KP1_RS14470	---	DeoR/GlpR transcriptional regulator	61.2519	8.84264	1.2088	-7.31522	2.57e-13	1.96e-11	92.932	71.926	68.2984	102.336	116.898	93.6004	51.5621	65.432	72.0376	0	0	0	up-regulated
KP1_RS14595	---	FAD-binding oxidoreductase	57.6834	8.75382	1.20961	-7.23688	4.59e-13	3.45e-11	75.4389	101.803	57.1223	44.5658	79.3236	80.2289	93.0361	65.432	95.2497	0	0	0	up-regulated
KP1_RS14480	---	CatA-like O-acetyltransferase	51.8249	8.60254	1.19859	-7.17719	7.12e-13	5.09e-11	62.3191	86.3111	62.0894	90.7822	59.4927	56.5717	70.6177	69.6808	64.0334	0	0	0	up-regulated
KP1_RS15585	---	DsrE/DsrF/TusD sulfur relay family protein	95.1163	8.51454	1.19683	-7.11426	1.13e-12	7.69e-11	120.265	113.975	117.97	161.757	166.997	138.858	100.882	104.521	115.26	0	0.910206	0	up-regulated
KP1_RS21880	---	PLP-dependent transferase	49.6595	8.54268	1.20526	-7.08785	1.36e-12	9.17e-11	79.8122	70.8194	39.7372	77.5775	48.0117	60.686	75.1014	70.5306	73.6384	0	0	0	up-regulated
KP1_RS21260	mrkF	type 3 fimbria minor subunit MrkF	61.7162	3.1543	0.445501	-7.08033	1.44e-12	9.54e-11	52.4793	38.7294	53.3969	122.143	86.6298	96.6861	70.6177	75.6292	117.661	6.94162	13.6531	6.02668	up-regulated
KP1_RS14505	---	ATP-binding cassette domain-containing protein	49.1454	8.52056	1.2051	-7.07042	1.54e-12	1.01e-10	86.3721	82.9915	75.7491	50.3429	63.6677	61.7146	44.8367	55.2348	68.8359	0	0	0	up-regulated
KP1_RS14670	---	(S)-acetoin forming diacetyl reductase	54.4443	8.66868	1.23613	-7.01277	2.34e-12	1.49e-10	87.4654	94.057	100.585	34.6623	48.0117	36.0002	95.2779	75.6292	81.6426	0	0	0	up-regulated
KP1_RS02265	bsmA	biofilm peroxide resistance protein BsmA	47.6774	8.47621	1.21939	-6.95118	3.62e-12	2.27e-10	106.052	53.1145	75.7491	55.2946	63.6677	80.2289	45.9576	41.6385	50.4263	0	0	0	up-regulated
KP1_RS02255	---	isovaleryl-CoA dehydrogenase	112.403	1.91957	0.276653	-6.93852	3.96e-12	2.45e-10	107.145	148.278	91.8924	143.601	194.134	156.344	173.742	117.268	107.256	43.6331	36.4083	29.129	up-regulated
KP1_RS02260	---	DUF1471 domain-containing protein	44.3054	2.58479	0.373254	-6.92502	4.36e-12	2.66e-10	39.3594	37.6228	48.4298	70.9752	68.8863	75.086	53.804	50.986	58.4305	7.93329	9.10206	11.0489	up-regulated
KP1_RS10735	---	LysR family transcriptional regulator	49.6401	8.53892	1.23621	-6.90735	4.94e-12	2.97e-10	72.159	86.3111	60.8476	59.4211	25.0496	66.8574	63.8922	114.718	46.4242	0	0	0	up-regulated
KP1_RS21275	mrkB	type 3 fimbria chaperone MrkB	60.3762	4.76846	0.697648	-6.83504	8.2e-12	4.69e-10	26.2396	44.2621	40.979	143.601	114.811	152.229	68.3759	46.7371	78.4409	0.991661	1.82041	6.02668	up-regulated
KP1_RS11350	---	AraC family transcriptional regulator	40.4201	8.24623	1.2087	-6.82241	8.95e-12	5.06e-10	39.3594	58.6473	38.4955	72.6258	42.793	56.5717	63.8922	65.432	47.2246	0	0	0	up-regulated
KP1_RS14520	---	hypothetical protein	63.4866	8.89526	1.30454	-6.81871	9.19e-12	5.13e-10	49.1993	44.2621	47.188	41.2646	53.2303	36.0002	162.533	137.662	190.499	0	0	0	up-regulated
KP1_RS21885	---	LysR family transcriptional regulator	44.3997	8.37604	1.23077	-6.80551	1.01e-11	5.55e-10	51.3859	92.9505	62.0894	46.2164	26.0933	41.143	80.706	71.3803	60.8317	0	0	0	up-regulated
KP1_RS11365	---	LysR family transcriptional regulator	39.6664	8.21099	1.22068	-6.7266	1.74e-11	9.47e-10	43.7327	54.2211	44.7044	50.3429	77.2362	54.5145	77.3432	45.8874	28.0146	0	0	0	up-regulated
KP1_RS12980	---	MFS transporter	40.6262	8.25144	1.22868	-6.71567	1.87e-11	1.01e-09	48.106	44.2621	38.4955	76.7522	64.7114	90.5147	35.8693	54.385	34.418	0	0	0	up-regulated
KP1_RS12970	---	LysR family transcriptional regulator	44.9033	8.39255	1.25131	-6.70703	1.99e-11	1.05e-09	43.7327	61.967	78.2327	37.9635	39.6618	25.7144	97.5197	102.822	51.2267	0	0	0	up-regulated
KP1_RS14445	---	hypothetical protein	37.9377	8.14582	1.25289	-6.50163	7.95e-11	3.91e-09	66.6924	81.8849	65.8148	35.4876	78.2799	41.143	23.5392	27.1925	35.2184	0	0	0	up-regulated
KP1_RS12975	---	LysR family transcriptional regulator	33.1287	7.9574	1.23523	-6.44204	1.18e-10	5.56e-09	53.5726	18.8114	49.6715	46.2164	36.5306	31.8859	45.9576	76.4789	38.42	0	0	0	up-regulated
KP1_RS14620	---	LysR family transcriptional regulator	40.39	8.245	1.28325	-6.4251	1.32e-10	6.16e-09	43.7327	36.5163	23.594	27.2347	36.5306	32.9144	71.7386	115.568	96.8505	0	0	0	up-regulated
KP1_RS09465	---	hypothetical protein	28.7482	7.75484	1.22426	-6.3343	2.38e-10	1.08e-08	40.4528	34.3031	22.3522	29.7105	39.6618	26.743	48.1994	60.3334	43.2226	0	0	0	up-regulated
KP1_RS14635	---	acetyl-CoA C-acetyltransferase	40.0624	8.22997	1.30076	-6.32706	2.5e-10	1.12e-08	52.4793	34.3031	36.0119	27.2347	20.8746	21.6001	124.422	78.1785	85.6447	0	0	0	up-regulated
KP1_RS21875	---	pyridoxal-phosphate dependent enzyme	31.9615	7.90159	1.25254	-6.30845	2.82e-10	1.24e-08	41.5461	52.008	27.3194	25.5841	20.8746	34.9716	89.6733	46.7371	44.8234	0	0	0	up-regulated
KP1_RS07140	---	ABC transporter permease	32.4601	2.40162	0.386544	-6.21307	5.2e-10	2.14e-08	32.7995	40.9425	44.7044	49.5176	27.137	46.2859	47.0785	34.8404	43.2226	5.94996	10.0123	7.03113	up-regulated
KP1_RS12930	---	LacI family DNA-binding transcriptional regulator	25.1713	7.55734	1.23065	-6.14093	8.2e-10	3.32e-08	34.9862	64.1801	23.594	31.3611	37.5744	25.7144	23.5392	32.2911	28.815	0	0	0	up-regulated
KP1_RS13005	---	ribulose-phosphate 3-epimerase	26.1976	7.61438	1.24344	-6.12365	9.15e-10	3.64e-08	27.3329	23.2376	37.2537	47.0417	60.5365	45.2573	32.5066	20.3944	20.8109	0	0	0	up-regulated
KP1_RS10750	---	glycerate kinase	22.9097	7.42165	1.21553	-6.10571	1.02e-09	4e-08	41.5461	27.6638	34.7701	35.4876	26.0933	22.6287	30.2647	21.2442	35.2184	0	0	0	up-regulated
KP1_RS28735	---	small membrane protein	26.5953	7.63341	1.25242	-6.09494	1.09e-09	4.25e-08	26.2396	45.3687	39.7372	28.8852	20.8746	34.9716	62.7713	45.8874	14.4075	0	0	0	up-regulated
KP1_RS20490	cysI	assimilatory sulfite reductase (NADPH) hemoprotein subunit	121.902	1.11407	0.182889	-6.09154	1.12e-09	4.3e-08	154.158	150.491	122.937	118.842	144.035	133.715	122.18	165.704	155.281	63.4663	63.7144	68.3024	up-regulated
KP1_RS22145	bacA	undecaprenyl-diphosphate phosphatase	268.136	1.00533	0.165363	-6.07956	1.21e-09	4.6e-08	255.836	291.023	309.205	328.466	353.825	334.287	289.196	345.005	252.932	131.891	179.311	146.649	up-regulated
KP1_RS11360	---	aromatic alcohol reductase	21.9963	7.36464	1.22145	-6.02941	1.65e-09	6.03e-08	29.5196	36.5163	23.594	24.7588	22.9621	23.6572	39.2321	22.0939	41.6217	0	0	0	up-regulated
KP1_RS21890	---	short chain dehydrogenase	26.4243	7.62383	1.26959	-6.00497	1.91e-09	6.84e-08	50.2926	49.7949	39.7372	12.3794	19.8309	17.4858	57.1667	40.7888	29.6155	0	0	0	up-regulated
KP1_RS12880	pgtB	two-component system sensor histidine kinase PgtB	27.0222	7.65829	1.27531	-6.00505	1.91e-09	6.84e-08	51.3859	52.008	59.6059	38.7888	16.6997	36.0002	8.96733	27.1925	33.6175	0	0	0	up-regulated
KP1_RS09455	---	APC family permease	23.0467	7.42787	1.24248	-5.97825	2.26e-09	7.94e-08	42.6394	56.4342	28.5611	18.1564	17.7434	24.6858	25.7811	29.7418	32.8171	0	0	0	up-regulated
KP1_RS11470	uspF	universal stress protein UspF	51.0837	4.52951	0.758022	-5.97543	2.29e-09	8.02e-08	41.5461	18.8114	67.0566	102.336	138.816	132.686	19.0556	53.5353	30.4159	0.991661	2.73062	5.02223	up-regulated
KP1_RS12775	---	glycerate kinase	22.5983	7.39849	1.24871	-5.9249	3.12e-09	1.05e-07	40.4528	53.1145	24.8358	23.1082	21.9184	13.3715	41.4739	28.892	24.0125	0	0	0	up-regulated
KP1_RS14220	gstA	glutathione transferase GstA	172.923	1.46226	0.247248	-5.91412	3.34e-09	1.11e-07	186.957	215.778	199.928	256.666	264.064	273.601	138.994	149.559	165.686	69.4162	80.0982	74.3291	up-regulated
KP1_RS12895	lysM	peptidoglycan-binding protein LysM	25.4446	7.57571	1.28164	-5.91094	3.4e-09	1.13e-07	20.773	23.2376	24.8358	49.5176	45.9242	66.8574	28.0229	9.34743	36.8192	0	0	0	up-regulated
KP1_RS13065	---	MFS transporter	121.593	3.88157	0.658132	-5.89787	3.68e-09	1.2e-07	64.5058	45.3687	40.979	314.436	307.901	333.259	128.905	125.765	65.6342	16.8582	5.46124	10.0445	up-regulated
KP1_RS24170	nikA	nickel ABC transporter substrate-binding protein	227.816	1.9275	0.32886	-5.86117	4.6e-09	1.44e-07	252.556	201.393	191.235	468.766	395.574	375.43	246.602	191.197	190.499	85.2828	51.8818	83.3691	up-regulated
KP1_RS12890	pgtP	phosphoglycerate transporter PgtP	17.9844	7.0744	1.21944	-5.80136	6.58e-09	2.05e-07	19.6797	32.09	18.6268	18.9817	30.2682	24.6858	20.1765	28.892	22.4117	0	0	0	up-regulated
KP1_RS03445	---	DUF2955 domain-containing protein	160.758	1.63187	0.282171	-5.78328	7.33e-09	2.27e-07	142.131	120.614	151.498	282.25	178.478	282.858	179.347	211.592	192.901	55.533	74.6369	57.2535	up-regulated
KP1_RS14450	---	DUF1471 domain-containing protein	24.0694	7.48714	1.29492	-5.78194	7.38e-09	2.27e-07	60.1325	44.2621	62.0894	14.8553	11.4811	25.7144	21.2974	30.5916	18.4096	0	0	0	up-regulated
KP1_RS02280	ulaG	L-ascorbate 6-phosphate lactonase	19.7958	7.20626	1.24945	-5.76754	8.04e-09	2.45e-07	40.4528	48.6883	24.8358	18.1564	21.9184	15.4286	22.4183	28.0423	17.6092	0	0	0	up-regulated
KP1_RS04475	hofC	protein transport protein HofC	126.765	1.9742	0.344009	-5.73881	9.53e-09	2.85e-07	179.304	205.819	95.6177	105.637	106.461	95.6576	214.095	185.249	214.512	41.6497	50.0613	27.1201	up-regulated
KP1_RS24935	ligB	NAD-dependent DNA ligase LigB	151.757	1.15232	0.200842	-5.73746	9.61e-09	2.86e-07	161.811	215.778	124.179	177.438	200.397	212.915	174.863	153.808	162.485	71.3996	84.6492	81.3602	up-regulated
KP1_RS12955	---	M20 family metallopeptidase	17.5466	7.04072	1.23077	-5.72058	1.06e-08	3.14e-07	18.5864	25.4507	17.385	12.3794	27.137	27.7716	23.5392	25.493	32.8171	0	0	0	up-regulated
KP1_RS12455	---	D-threonate 4-phosphate dehydrogenase	19.1018	7.15468	1.25326	-5.70885	1.14e-08	3.34e-07	25.1463	32.09	36.0119	37.1382	30.2682	16.4572	24.6602	17.8451	9.60501	0	0	0	up-regulated
KP1_RS15280	---	gluconate:proton symporter	57.2336	1.98122	0.347154	-5.70704	1.15e-08	3.35e-07	71.0657	66.3932	58.3641	62.7222	54.2741	75.086	88.5524	107.071	49.6259	28.7582	11.8327	13.0578	up-regulated
KP1_RS14640	---	3-hydroxyacyl-CoA dehydrogenase family protein	20.2238	7.23892	1.27846	-5.66224	1.49e-08	4.3e-07	29.5196	34.3031	32.2865	18.9817	7.30612	13.3715	51.5621	29.7418	25.6134	0	0	0	up-regulated
KP1_RS14515	---	DinB family protein	29.8219	7.80618	1.379	-5.66076	1.51e-08	4.31e-07	21.8664	16.5983	22.3522	13.2047	29.2245	6.17146	73.9805	96.0236	78.4409	0	0	0	up-regulated
KP1_RS21895	---	hypothetical protein	16.8198	6.98077	1.23468	-5.65391	1.57e-08	4.4e-07	27.3329	25.4507	17.385	20.6323	24.0058	9.25718	22.4183	29.7418	25.6134	0	0	0	up-regulated
KP1_RS12965	---	N-acyl homoserine lactonase family protein	17.0988	7.00373	1.2417	-5.64042	1.7e-08	4.74e-07	22.9597	27.6638	17.385	9.90351	22.9621	21.6001	19.0556	34.8404	28.815	0	0	0	up-regulated
KP1_RS12900	---	alpha/beta fold hydrolase	19.1408	7.15632	1.27137	-5.62882	1.81e-08	5e-07	52.4793	19.918	27.3194	22.2829	33.3994	27.7716	22.4183	15.2958	8.80459	0	0	0	up-regulated
KP1_RS14475	---	VOC family protein	17.0497	6.99521	1.24662	-5.61133	2.01e-08	5.44e-07	17.4931	27.6638	17.385	18.1564	22.9621	34.9716	22.4183	33.1409	10.4054	0	0	0	up-regulated
KP1_RS03460	---	2-hydroxyacyl-CoA dehydratase subunit D	209.241	1.5198	0.27124	-5.60317	2.1e-08	5.67e-07	161.811	157.131	198.686	327.641	352.781	277.716	242.118	298.268	232.922	77.3495	81.0084	103.458	up-regulated
KP1_RS14485	---	ABC transporter substrate-binding protein	16.9999	6.99307	1.25625	-5.56662	2.6e-08	6.83e-07	28.4263	18.8114	11.1761	13.2047	29.2245	15.4286	33.6275	35.6902	18.4096	0	0	0	up-regulated
KP1_RS14525	---	MFS transporter	22.3651	7.39142	1.33146	-5.55137	2.83e-08	7.41e-07	12.0265	24.3442	19.8686	23.1082	12.5248	9.25718	61.6504	67.9813	37.6196	0	0	0	up-regulated
KP1_RS11135	---	glycoside hydrolase	40.0363	2.53718	0.460855	-5.50538	3.68e-08	9.48e-07	66.6924	84.098	42.2208	58.5958	56.3615	51.4288	17.9347	45.0376	32.0167	9.91661	9.10206	7.03113	up-regulated
KP1_RS14530	---	LysR family transcriptional regulator	17.3759	7.02241	1.27556	-5.50535	3.68e-08	9.48e-07	26.2396	13.2786	45.9462	17.3311	19.8309	9.25718	14.5719	34.8404	27.2142	0	0	0	up-regulated
KP1_RS09475	---	helix-turn-helix transcriptional regulator	15.1769	6.83362	1.24636	-5.48284	4.19e-08	1.06e-06	30.6129	17.7048	19.8686	16.5059	12.5248	14.4001	15.6928	20.3944	34.418	0	0	0	up-regulated
KP1_RS04210	polB	DNA polymerase II	273.257	1.08783	0.199394	-5.45566	4.88e-08	1.23e-06	297.382	253.401	270.71	419.249	423.755	321.944	291.438	266.827	289.751	142.799	160.196	141.627	up-regulated
KP1_RS25210	---	multidrug effflux MFS transporter	197.777	3.33025	0.612986	-5.43282	5.55e-08	1.38e-06	272.236	302.089	286.853	483.621	394.531	354.859	122.18	26.3427	54.4284	28.7582	17.2939	30.1334	up-regulated
KP1_RS24315	---	insulinase family protein	528.682	1.08245	0.201199	-5.37998	7.45e-08	1.79e-06	530.259	544.424	529.002	736.986	751.487	772.461	440.52	497.963	677.954	256.84	294.907	311.379	up-regulated
KP1_RS12960	---	cell envelope integrity protein TolA	17.7063	7.05211	1.32251	-5.33237	9.69e-08	2.3e-06	20.773	33.1966	21.1104	15.6806	37.5744	2.05715	17.9347	43.3381	20.8109	0	0	0	up-regulated
KP1_RS20020	---	tRNA-Arg	20.1627	3.77342	0.707828	-5.33098	9.77e-08	2.31e-06	18.5864	22.1311	31.0447	18.1564	15.656	20.5715	25.7811	45.8874	38.42	1.98332	2.73062	1.00445	up-regulated
KP1_RS12440	---	dihydrodipicolinate synthase family protein	18.1674	7.08697	1.33548	-5.30668	1.12e-07	2.59e-06	28.4263	29.8769	14.9015	39.614	41.7493	38.0573	12.3301	4.24883	8.80459	0	0	0	up-regulated
KP1_RS13010	---	PTS ascorbate transporter subunit IIC	13.5974	6.66842	1.26177	-5.28495	1.26e-07	2.89e-06	6.55991	13.2786	27.3194	18.1564	30.2682	17.4858	15.6928	13.5963	20.8109	0	0	0	up-regulated
KP1_RS10740	---	MFS transporter	16.623	6.95307	1.33095	-5.22414	1.75e-07	3.97e-06	52.4793	29.8769	26.0776	16.5059	28.1808	23.6572	7.84641	7.64789	7.20376	0	0	0	up-regulated
KP1_RS24785	---	glycosyltransferase family 9 protein	107.452	1.24056	0.238075	-5.2108	1.88e-07	4.22e-06	123.545	110.655	130.388	176.613	151.341	118.286	88.5524	108.77	121.663	43.6331	53.7022	62.2757	up-regulated
KP1_RS01190	thiC	phosphomethylpyrimidine synthase ThiC	89.3455	1.64652	0.316629	-5.20017	1.99e-07	4.45e-06	133.385	170.409	69.5402	113.065	78.2799	101.829	133.389	98.5729	70.4368	38.6748	26.396	38.169	up-regulated
KP1_RS20935	pduO	two-domain cob(I)yrinic acid a%2Cc-diamide adenosyltransferase PduO	97.8934	1.23206	0.237516	-5.18727	2.13e-07	4.72e-06	125.732	130.573	88.167	94.9087	132.554	119.315	151.324	83.2771	103.254	45.6164	52.792	47.209	up-regulated
KP1_RS23270	---	multidrug efflux RND transporter permease subunit	330.201	1.39436	0.269317	-5.1774	2.25e-07	4.93e-06	554.312	448.154	582.399	339.195	374.7	356.916	263.415	368.798	228.919	149.741	140.172	155.689	up-regulated
KP1_RS00485	---	DMT family transporter	286.294	2.46674	0.476546	-5.17628	2.26e-07	4.93e-06	247.09	163.77	152.74	223.654	199.353	272.573	637.801	798.78	544.284	78.3412	61.894	55.2446	up-regulated
KP1_RS14565	---	amidohydrolase family protein	15.4207	6.84393	1.32891	-5.15002	2.6e-07	5.62e-06	15.3065	37.6228	14.9015	9.90351	13.5685	14.4001	56.0458	15.2958	8.00418	0	0	0	up-regulated
KP1_RS12450	---	four-carbon acid sugar kinase family protein	12.8303	6.58257	1.28042	-5.14095	2.73e-07	5.88e-06	21.8664	23.2376	11.1761	24.7588	9.39359	12.3429	31.3857	10.1972	9.60501	0	0	0	up-regulated
KP1_RS12950	---	hypothetical protein	16.3411	6.9312	1.35224	-5.12574	2.96e-07	6.28e-06	49.1993	28.7704	22.3522	30.5358	20.8746	25.7144	7.84641	6.79813	4.00209	0	0	0	up-regulated
KP1_RS11550	paaZ	phenylacetic acid degradation bifunctional protein PaaZ	26.2476	2.78927	0.546007	-5.10849	3.25e-07	6.79e-06	38.2661	48.6883	18.6268	37.1382	16.6997	49.3716	40.353	16.1456	35.2184	2.97498	5.46124	6.02668	up-regulated
KP1_RS19350	rseA	anti-sigma-E factor RseA	1116	1.2034	0.23615	-5.09589	3.47e-07	7.22e-06	893.241	859.792	1277.8	1631.6	1763.91	1742.41	1033.48	1274.65	1221.44	562.272	529.74	601.664	up-regulated
KP1_RS14585	---	ABC transporter ATP-binding protein	10.8243	6.34347	1.25209	-5.0663	4.06e-07	8.29e-06	7.65323	17.7048	14.9015	18.9817	7.30612	16.4572	17.9347	16.1456	12.8067	0	0	0	up-regulated
KP1_RS12940	---	ABC transporter permease	12.457	6.54154	1.29216	-5.06249	4.14e-07	8.42e-06	32.7995	17.7048	11.1761	20.6323	15.656	21.6001	8.96733	16.1456	4.80251	0	0	0	up-regulated
KP1_RS03630	---	sodium:solute symporter family protein	15.0378	6.80813	1.3451	-5.06142	4.16e-07	8.43e-06	27.3329	36.5163	21.1104	8.25293	7.30612	6.17146	45.9576	10.1972	17.6092	0	0	0	up-regulated
KP1_RS21245	mrkH	transcriptional activator MrkH	24.2375	5.6328	1.11353	-5.05849	4.23e-07	8.52e-06	19.6797	12.1721	37.2537	34.6623	27.137	47.3145	33.6275	57.7841	19.21	0	0	2.00889	up-regulated
KP1_RS22135	---	SH3 domain-containing protein	364.302	1.54106	0.305659	-5.04177	4.61e-07	9.18e-06	228.503	230.163	339.008	529.838	588.665	542.06	446.125	561.695	456.238	147.757	182.041	119.529	up-regulated
KP1_RS13410	zapE	cell division protein ZapE	154.059	1.17387	0.233355	-5.03041	4.89e-07	9.62e-06	228.503	188.114	130.388	160.932	212.921	224.23	125.543	180.15	160.084	64.4579	91.0206	82.3646	up-regulated
KP1_RS12990	---	PTS fructose transporter subunit IIC	19.7499	7.21038	1.4333	-5.0306	4.89e-07	9.62e-06	4.37327	12.1721	17.385	61.0717	66.7988	49.3716	6.7255	11.8967	7.20376	0	0	0	up-regulated
KP1_RS26955	---	RtT sRNA	14.7663	6.786	1.35049	-5.02484	5.04e-07	9.86e-06	8.74654	16.5983	24.8358	3.30117	10.4373	18.5144	43.7157	38.2395	12.8067	0	0	0	up-regulated
KP1_RS05070	---	23S ribosomal RNA	572.399	5.49685	1.09427	-5.0233	5.08e-07	9.89e-06	24.053	55.3277	3488.18	597.512	229.621	148.115	831.72	785.184	658.744	15.8666	16.3837	18.08	up-regulated
KP1_RS09500	---	general stress protein	16.8011	6.97885	1.40322	-4.97346	6.58e-07	1.26e-05	4.37327	11.0655	1.24179	37.9635	31.312	51.4288	28.0229	16.9953	19.21	0	0	0	up-regulated
KP1_RS12985	---	LysE family translocator	11.4627	6.43194	1.29506	-4.96654	6.82e-07	1.3e-05	6.55991	13.2786	7.45073	22.2829	11.4811	28.8001	13.451	24.6432	9.60501	0	0	0	up-regulated
KP1_RS20215	---	4Fe-4S dicluster domain-containing protein	12.7371	6.57272	1.33233	-4.93326	8.09e-07	1.5e-05	16.3998	13.2786	14.9015	25.5841	19.8309	38.0573	15.6928	5.0986	4.00209	0	0	0	up-regulated
KP1_RS11355	---	DUF1471 domain-containing protein	9.60977	6.17219	1.2584	-4.9048	9.35e-07	1.71e-05	8.74654	19.918	7.45073	14.8553	12.5248	13.3715	13.451	16.9953	8.00418	0	0	0	up-regulated
KP1_RS12445	---	iron-containing alcohol dehydrogenase	10.9165	6.35131	1.29453	-4.90626	9.28e-07	1.71e-05	21.8664	14.3852	9.93431	25.5841	11.4811	13.3715	20.1765	10.1972	4.00209	0	0	0	up-regulated
KP1_RS12125	clcB	voltage-gated ClC-type chloride channel ClcB	917.048	1.17535	0.240256	-4.89209	9.98e-07	1.8e-05	932.6	798.931	803.437	948.261	918.484	867.09	1357.43	1742.02	1220.64	480.955	469.666	465.059	up-regulated
KP1_RS12915	---	hypothetical protein	13.017	6.60183	1.34941	-4.89239	9.96e-07	1.8e-05	12.0265	11.0655	32.2865	26.4094	18.7872	9.25718	30.2647	1.69953	14.4075	0	0	0	up-regulated
KP1_RS12875	pgtA	two-component system response regulator PgtA	14.8027	6.78667	1.39229	-4.87446	1.09e-06	1.95e-05	25.1463	30.9835	39.7372	23.9335	22.9621	22.6287	2.24183	6.79813	3.20167	0	0	0	up-regulated
KP1_RS15720	---	hypothetical protein	10.9554	6.36275	1.31333	-4.84474	1.27e-06	2.25e-05	8.74654	23.2376	2.48358	10.7288	10.4373	12.3429	25.7811	15.2958	22.4117	0	0	0	up-regulated
KP1_RS03455	---	hypothetical protein	55.4929	1.91353	0.395509	-4.83814	1.31e-06	2.32e-05	52.4793	48.6883	37.2537	89.1316	92.8922	118.286	61.6504	56.0846	55.2288	25.7832	16.3837	12.0534	up-regulated
KP1_RS23850	malP	maltodextrin phosphorylase	2529.77	2.54184	0.526383	-4.82888	1.37e-06	2.41e-05	2525.56	2439.95	2448.81	6221.06	5997.28	6031.57	950.537	1010.37	1088.57	534.505	599.826	509.255	up-regulated
KP1_RS16650	mtfA	DgsA anti-repressor MtfA	47.7629	1.56478	0.32518	-4.81205	1.49e-06	2.61e-05	61.2258	46.4752	49.6715	45.3911	80.3674	75.086	44.8367	40.7888	71.2372	23.7999	18.2041	16.0712	up-regulated
KP1_RS02160	---	tRNA-Gly	23.0437	3.053	0.641346	-4.76031	1.93e-06	3.28e-05	13.1198	19.918	21.1104	21.4576	31.312	15.4286	50.4412	56.9343	36.0188	5.94996	1.82041	3.01334	up-regulated
KP1_RS21255	mkrJ	phosphodiesterase MrkJ	19.4546	2.95868	0.622167	-4.75544	1.98e-06	3.35e-05	12.0265	16.5983	14.9015	37.1382	15.656	25.7144	42.5948	27.1925	32.0167	3.96664	3.64083	2.00889	up-regulated
KP1_RS14575	---	creatininase family protein	10.3345	6.26675	1.31873	-4.75212	2.01e-06	3.39e-05	18.5864	34.3031	12.4179	14.8553	14.6122	6.17146	8.96733	8.49766	5.60292	0	0	0	up-regulated
KP1_RS05455	---	fimbrial chaperone EcpB	19.6688	3.72879	0.787957	-4.73223	2.22e-06	3.71e-05	27.3329	32.09	23.594	30.5358	38.6181	44.2288	19.0556	7.64789	7.20376	1.98332	2.73062	1.00445	up-regulated
KP1_RS11375	---	MBL fold metallo-hydrolase	9.34573	6.13544	1.30224	-4.71143	2.46e-06	4.09e-05	16.3998	11.0655	14.9015	16.5059	14.6122	5.14288	3.36275	9.34743	20.8109	0	0	0	up-regulated
KP1_RS00555	trmA	tRNA (uridine(54)-C5)-methyltransferase TrmA	274.225	1.12532	0.240456	-4.67993	2.87e-06	4.69e-05	260.21	261.147	183.785	363.954	287.026	332.23	329.549	462.273	373.795	148.749	148.364	139.618	up-regulated
KP1_RS17630	---	sensor histidine kinase	131.577	1.08511	0.231973	-4.67772	2.9e-06	4.72e-05	183.677	127.254	109.277	158.456	132.554	181.029	136.752	156.357	179.294	64.4579	95.5717	54.2401	up-regulated
KP1_RS15500	---	DMT family transporter	533.898	1.22625	0.262183	-4.67708	2.91e-06	4.72e-05	554.312	524.506	418.483	870.684	923.703	820.804	474.148	560.846	460.24	254.857	293.086	251.112	up-regulated
KP1_RS08145	---	pyridoxal phosphatase	491.638	1.07124	0.229719	-4.66323	3.11e-06	5.02e-05	429.674	369.589	404.823	618.144	675.295	602.746	656.857	786.883	547.486	261.798	272.152	274.214	up-regulated
KP1_RS14580	---	ABC transporter substrate-binding protein	8.53834	5.99745	1.28637	-4.6623	3.13e-06	5.02e-05	17.4931	16.5983	12.4179	13.2047	7.30612	9.25718	4.48367	15.2958	6.40334	0	0	0	up-regulated
KP1_RS01140	dcuB	anaerobic C4-dicarboxylate transporter DcuB	130.058	1.68492	0.365782	-4.60635	4.1e-06	6.38e-05	124.638	137.213	142.806	106.463	134.641	121.372	232.03	246.432	168.888	33.7165	87.3798	25.1112	up-regulated
KP1_RS12905	---	TenA family protein	7.95753	5.90714	1.28885	-4.58326	4.58e-06	7.06e-05	12.0265	12.1721	4.96715	4.95176	9.39359	9.25718	8.96733	16.1456	17.6092	0	0	0	up-regulated
KP1_RS14540	---	amidohydrolase family protein	10.8066	6.336	1.38354	-4.57955	4.66e-06	7.16e-05	14.2131	34.3031	1.24179	9.90351	18.7872	5.14288	23.5392	16.1456	6.40334	0	0	0	up-regulated
KP1_RS29500	---	hypothetical protein	7.85749	5.88279	1.29003	-4.56019	5.11e-06	7.8e-05	18.5864	12.1721	4.96715	6.60234	6.26239	13.3715	6.7255	13.5963	12.0063	0	0	0	up-regulated
KP1_RS16065	---	Slp family lipoprotein	195.042	1.73053	0.379998	-4.55404	5.26e-06	8e-05	177.117	195.86	158.949	373.032	377.831	398.059	141.235	119.817	184.896	79.3329	70.0859	64.2846	up-regulated
KP1_RS12945	---	phosphotriesterase-related protein	7.656	5.83093	1.29194	-4.51333	6.38e-06	9.52e-05	19.6797	8.85242	11.1761	5.77705	9.39359	13.3715	8.96733	4.24883	10.4054	0	0	0	up-regulated
KP1_RS20145	hypF	carbamoyltransferase HypF	56.9454	2.08072	0.464327	-4.48115	7.42e-06	0.000109288	53.5726	78.5653	38.4955	126.27	96.0233	82.2861	94.157	29.7418	34.418	11.8999	21.845	16.0712	up-regulated
KP1_RS21250	mrkI	transcriptional regulator MrkI	13.2332	5.66736	1.26638	-4.47524	7.63e-06	0.000111995	20.773	14.3852	8.69252	10.7288	18.7872	16.4572	14.5719	37.3897	16.0084	0	0	1.00445	up-regulated
KP1_RS21420	---	hypothetical protein	125.152	1.01153	0.227339	-4.44943	8.61e-06	0.000124733	116.985	99.5898	203.653	154.33	159.691	162.515	135.631	130.864	125.666	78.3412	68.2655	66.2935	up-regulated
KP1_RS15715	---	type VI secretion protein VasK	45.7496	2.04892	0.462009	-4.4348	9.22e-06	0.000132671	31.7062	105.123	48.4298	58.5958	36.5306	78.1718	69.4968	32.2911	48.0251	8.92495	23.6654	8.03558	up-regulated
KP1_RS10675	yciA	acyl-CoA thioester hydrolase YciA	50.4504	1.17487	0.266221	-4.41314	1.02e-05	0.000143954	55.7592	55.3277	58.3641	66.0234	69.93	47.3145	58.2876	55.2348	60.8317	32.7248	15.4735	30.1334	up-regulated
KP1_RS01675	---	fimbrial biogenesis outer membrane usher protein	351.629	1.39889	0.316937	-4.41379	1.02e-05	0.000143954	629.751	622.989	456.978	379.635	446.717	457.716	293.68	265.127	193.701	176.516	151.094	145.645	up-regulated
KP1_RS07130	---	ABC transporter ATP-binding protein	55.7167	1.81558	0.416536	-4.35875	1.31e-05	0.000180375	41.5461	32.09	34.7701	65.1981	76.1924	105.943	109.85	59.4836	85.6447	16.8582	20.9347	20.0889	up-regulated
KP1_RS10745	---	tartrate dehydrogenase	8.15404	5.93413	1.36134	-4.35902	1.31e-05	0.000180375	4.37327	11.0655	2.48358	8.25293	15.656	16.4572	16.8137	19.5446	3.20167	0	0	0	up-regulated
KP1_RS12920	---	substrate-binding domain-containing protein	8.51847	5.98681	1.37345	-4.35895	1.31e-05	0.000180375	13.1198	16.5983	19.8686	13.2047	1.04373	15.4286	11.2092	9.34743	2.40125	0	0	0	up-regulated
KP1_RS13060	---	DMT family transporter	90.578	3.14572	0.72256	-4.35357	1.34e-05	0.000184131	24.053	32.09	45.9462	292.979	249.452	250.973	60.5295	45.0376	46.4242	9.91661	15.4735	14.0623	up-regulated
KP1_RS15580	---	nitrate- and nitrite sensing domain-containing protein	8.30273	5.95103	1.36931	-4.34599	1.39e-05	0.00018947	14.2131	16.5983	7.45073	12.3794	2.08746	8.22861	28.0229	4.24883	6.40334	0	0	0	up-regulated
KP1_RS23085	oadA	sodium-extruding oxaloacetate decarboxylase subunit alpha	36.8813	2.85335	0.660145	-4.3223	1.54e-05	0.00020852	63.4124	61.967	47.188	25.5841	17.7434	44.2288	123.301	21.2442	18.4096	1.98332	5.46124	12.0534	up-regulated
KP1_RS12460	---	DeoR/GlpR transcriptional regulator	90.7612	1.1941	0.276829	-4.3135	1.61e-05	0.000214247	112.612	142.745	75.7491	108.939	99.1545	99.7719	90.7942	87.5259	132.869	64.4579	27.3062	47.209	up-regulated
KP1_RS24190	nikE	nickel import ATP-binding protein NikE	95.29	1.69291	0.393479	-4.30242	1.69e-05	0.000222245	120.265	102.909	60.8476	193.118	172.216	133.715	106.487	48.4367	98.4514	26.7748	30.0368	50.2223	up-regulated
KP1_RS13225	---	helix-turn-helix transcriptional regulator	69.9366	2.09514	0.487428	-4.29837	1.72e-05	0.000225703	147.598	119.508	131.63	97.3845	87.6735	91.5433	28.0229	42.4883	32.8171	19.8332	23.6654	17.0756	up-regulated
KP1_RS14500	---	ABC transporter ATP-binding protein	9.89351	6.2046	1.44471	-4.29471	1.75e-05	0.000227746	22.9597	28.7704	18.6268	13.2047	1.04373	2.05715	19.0556	3.39906	9.60501	0	0	0	up-regulated
KP1_RS10650	---	L-cystine transporter	109.339	1.87664	0.437582	-4.28866	1.8e-05	0.000233123	76.5323	80.7784	54.6387	91.6075	121.073	103.886	233.151	207.343	233.722	30.7415	36.4083	42.1868	up-regulated
KP1_RS04325	leuA	2-isopropylmalate synthase	155.96	1.01914	0.238065	-4.28096	1.86e-05	0.000240659	150.878	196.966	209.862	205.498	161.778	195.429	174.863	198.845	112.859	112.058	60.0736	92.4091	up-regulated
KP1_RS12995	---	fructose PTS transporter subunit IIB	7.73204	5.85898	1.36966	-4.2777	1.89e-05	0.000243198	3.27995	2.21311	12.4179	15.6806	14.6122	21.6001	6.7255	4.24883	12.0063	0	0	0	up-regulated
KP1_RS14535	---	isopenicillin N synthase family oxygenase	6.61378	5.61728	1.31903	-4.25863	2.06e-05	0.000262284	5.46659	19.918	9.93431	4.12646	11.4811	6.17146	8.96733	8.49766	4.80251	0	0	0	up-regulated
KP1_RS10820	sohB	protease SohB	182.901	1.06795	0.251132	-4.25253	2.11e-05	0.000268786	158.531	148.278	165.158	173.311	236.927	198.515	256.69	310.165	245.728	90.2411	93.7512	117.52	up-regulated
KP1_RS17530	---	RbtT/DalT/CsbX family MFS transporter	161.503	1.71815	0.406795	-4.22362	2.4e-05	0.000300714	124.638	146.065	144.047	300.407	337.125	296.23	121.059	212.442	77.6405	75.3662	52.792	50.2223	up-regulated
KP1_RS02105	frdB	fumarate reductase iron-sulfur protein	354.981	1.73571	0.411983	-4.21307	2.52e-05	0.000314254	283.169	253.401	371.295	760.095	697.213	757.032	255.569	298.268	196.102	124.949	121.057	141.627	up-regulated
KP1_RS13775	---	iron ABC transporter permease	15.6388	3.15718	0.750075	-4.20915	2.56e-05	0.000318891	16.3998	36.5163	11.1761	8.25293	15.656	28.8001	21.2974	34.8404	8.00418	1.98332	2.73062	2.00889	up-regulated
KP1_RS20210	hycC	formate hydrogenlyase subunit 3	32.4252	2.31116	0.549869	-4.20311	2.63e-05	0.000326625	22.9597	64.1801	27.3194	69.3246	51.1429	36.0002	57.1667	20.3944	16.0084	9.91661	3.64083	11.0489	up-regulated
KP1_RS24630	---	alpha-amylase	597.754	1.67605	0.400152	-4.18854	2.81e-05	0.000345553	526.979	512.334	656.906	1327.07	1192.99	1137.61	372.144	376.446	393.005	236.015	236.654	204.907	up-regulated
KP1_RS26960	---	RtT sRNA	7.59705	5.8131	1.38929	-4.18423	2.86e-05	0.000350246	18.5864	13.2786	26.0776	6.60234	3.1312	6.17146	8.96733	5.94836	2.40125	0	0	0	up-regulated
KP1_RS23845	malQ	4-alpha-glucanotransferase	548.949	2.15371	0.515066	-4.18144	2.9e-05	0.00035259	732.523	693.809	565.014	1047.3	1037.47	1418.41	202.886	213.291	217.714	124.949	198.425	135.6	up-regulated
KP1_RS14590	---	ABC transporter permease	6.66689	5.62984	1.34656	-4.1809	2.9e-05	0.00035259	6.55991	7.74587	23.594	4.95176	4.17493	3.08573	10.0882	10.1972	9.60501	0	0	0	up-regulated
KP1_RS30245	pqqF	pyrroloquinoline quinone biosynthesis protein PqqF	50.3337	1.97416	0.472507	-4.17805	2.94e-05	0.000356092	72.159	87.4177	53.3969	41.2646	14.6122	58.6288	103.124	65.432	60.8317	7.93329	19.1143	20.0889	up-regulated
KP1_RS02285	ulaA	PTS ascorbate transporter subunit IIC	7.49381	5.80523	1.40467	-4.13282	3.58e-05	0.000427209	8.74654	19.918	4.96715	4.95176	6.26239	8.22861	19.0556	16.9953	0.800418	0	0	0	up-regulated
KP1_RS24045	---	4-aminobutyrate--2-oxoglutarate transaminase	45.6396	1.70248	0.412296	-4.12925	3.64e-05	0.000432767	57.9458	77.4587	19.8686	79.2281	56.3615	62.7431	66.1341	46.7371	30.4159	14.8749	21.845	14.0623	up-regulated
KP1_RS14025	---	helix-turn-helix transcriptional regulator	46.7267	1.43964	0.349563	-4.11839	3.82e-05	0.000449017	37.1728	65.2866	53.3969	68.4993	55.3178	54.5145	30.2647	75.6292	59.2309	25.7832	24.5756	11.0489	up-regulated
KP1_RS17040	---	LysR family transcriptional regulator	166.433	1.27861	0.311663	-4.10255	4.09e-05	0.000478437	306.129	227.95	237.182	194.769	169.085	246.858	118.817	150.409	104.855	91.2328	65.5349	84.3735	up-regulated
KP1_RS13000	---	PTS sugar transporter subunit IIA	8.41461	5.98229	1.4635	-4.08765	4.36e-05	0.000505047	4.37327	4.42621	9.93431	33.0117	18.7872	21.6001	2.24183	3.39906	3.20167	0	0	0	up-regulated
KP1_RS08715	nfsA	nitroreductase NfsA	44.6492	1.59062	0.389585	-4.08285	4.45e-05	0.000514284	56.8525	74.1391	60.8476	80.0534	44.8805	62.7431	41.4739	38.2395	23.2121	22.8082	15.4735	15.0667	up-regulated
KP1_RS24185	---	nickel import ATP-binding protein NikD	135.983	1.22755	0.300881	-4.07985	4.51e-05	0.000519669	156.344	119.508	149.015	259.142	176.391	210.858	132.268	138.512	86.4451	54.5413	76.4573	72.3202	up-regulated
KP1_RS03420	---	FosA family fosfomycin resistance glutathione transferase	46.4068	1.15602	0.283545	-4.07703	4.56e-05	0.000524688	77.6256	49.7949	65.8148	47.867	46.9679	53.486	41.4739	56.0846	45.6238	20.8249	28.2164	23.1023	up-regulated
KP1_RS17240	---	DUF4422 domain-containing protein	57.0974	1.35317	0.332024	-4.07553	4.59e-05	0.000526748	45.9194	36.5163	106.794	63.5475	70.9738	73.0289	65.0131	89.2254	55.2288	25.7832	30.0368	23.1023	up-regulated
KP1_RS07345	---	3-oxoacyl-ACP reductase FabG	43.1873	1.50919	0.371499	-4.06242	4.86e-05	0.000554463	62.3191	57.5408	32.2865	76.7522	43.8367	49.3716	61.6504	55.2348	24.8129	15.8666	15.4735	23.1023	up-regulated
KP1_RS01375	---	AzlC family ABC transporter permease	75.9529	6.25895	1.54056	-4.06278	4.85e-05	0.000554463	17.4931	18.8114	28.5611	279.774	314.163	232.458	2.24183	5.94836	8.00418	2.97498	0	1.00445	up-regulated
KP1_RS13670	fdnI	formate dehydrogenase-N subunit gamma	38.5964	3.10235	0.764982	-4.05546	5e-05	0.000568395	34.9862	29.8769	38.4955	89.9569	120.029	98.7433	10.0882	8.49766	15.2079	3.96664	7.28165	6.02668	up-regulated
KP1_RS06695	---	LacI family DNA-binding transcriptional regulator	27.8516	1.67614	0.413373	-4.0548	5.02e-05	0.000568585	24.053	33.1966	29.8029	34.6623	22.9621	41.143	52.6831	33.9906	30.4159	10.9083	16.3837	4.01779	up-regulated
KP1_RS14840	fdhF	formate dehydrogenase subunit alpha	157.781	1.36579	0.337205	-4.05031	5.11e-05	0.000576757	165.091	151.598	90.6506	163.408	126.292	161.486	255.569	251.531	310.562	57.5163	68.2655	91.4047	up-regulated
KP1_RS15670	pth	aminoacyl-tRNA hydrolase	66.702	1.12778	0.279234	-4.03884	5.37e-05	0.000602717	57.9458	56.4342	59.6059	104.812	99.1545	91.5433	62.7713	86.6761	75.2393	29.7498	37.3185	39.1734	up-regulated
KP1_RS14875	---	amino acid ABC transporter ATP-binding protein	6.81371	5.67419	1.40548	-4.03719	5.41e-05	0.000605488	5.46659	22.1311	7.45073	8.25293	0	6.17146	10.0882	10.1972	12.0063	0	0	0	up-regulated
KP1_RS14005	---	hypothetical protein	44.4488	1.06277	0.263854	-4.02787	5.63e-05	0.000625413	41.5461	66.3932	48.4298	47.867	45.9242	49.3716	53.804	45.0376	61.6322	24.7915	25.4858	23.1023	up-regulated
KP1_RS12935	---	sugar ABC transporter ATP-binding protein	5.41424	5.33812	1.32552	-4.0272	5.64e-05	0.000625669	6.55991	14.3852	7.45073	9.90351	2.08746	8.22861	5.60458	5.94836	4.80251	0	0	0	up-regulated
KP1_RS06765	---	HlyD family secretion protein	107.051	1.07676	0.26986	-3.99007	6.61e-05	0.000718286	151.971	133.893	78.2327	108.113	96.0233	111.086	110.971	158.906	160.084	43.6331	76.4573	55.2446	up-regulated
KP1_RS13345	---	membrane dipeptidase	26.5527	1.89829	0.47625	-3.98591	6.72e-05	0.000727513	32.7995	33.1966	37.2537	42.9152	38.6181	15.4286	35.8693	33.9906	22.4117	16.8582	7.28165	2.00889	up-regulated
KP1_RS21800	---	ABC transporter permease	180.065	10.3971	2.61344	-3.97833	6.94e-05	0.000749341	350.955	381.761	334.041	350.749	398.706	344.573	0	0	0	0	0	0	up-regulated
KP1_RS25200	eefB	multidrug efflux RND transporter permease subunit EefB	71.8504	1.66181	0.418606	-3.96988	7.19e-05	0.000770962	107.145	150.491	67.0566	86.6557	81.4111	75.086	130.026	36.5399	45.6238	24.7915	18.2041	39.1734	up-regulated
KP1_RS01150	---	PTS sugar transporter subunit IIB	109.829	1.28687	0.324506	-3.96563	7.32e-05	0.000782979	148.691	123.934	238.423	146.902	111.679	123.429	87.4315	67.9813	111.258	54.5413	46.4205	57.2535	up-regulated
KP1_RS11760	---	hypothetical protein	135.519	1.3263	0.334529	-3.96467	7.35e-05	0.0007843	108.238	120.614	115.486	130.396	124.204	124.458	210.732	315.263	185.697	62.4746	57.343	71.3157	up-regulated
KP1_RS05490	---	ABC transporter substrate-binding protein	39.3259	3.12647	0.788964	-3.96275	7.41e-05	0.000785166	14.2131	13.2786	6.20894	40.4393	49.0554	34.9716	112.092	85.8264	98.4514	10.9083	5.46124	1.00445	up-regulated
KP1_RS00040	rbsA	ribose ABC transporter ATP-binding protein RbsA	45.6282	1.34069	0.339015	-3.95466	7.66e-05	0.000808471	39.3594	46.4752	27.3194	61.8969	41.7493	66.8574	65.0131	75.6292	59.2309	23.7999	19.1143	21.0934	up-regulated
KP1_RS05410	---	DMT family transporter	30.1497	1.59942	0.405307	-3.94619	7.94e-05	0.000831833	24.053	48.6883	38.4955	29.7105	31.312	29.8287	59.4086	22.9437	41.6217	15.8666	11.8327	8.03558	up-regulated
KP1_RS18070	yfaU	2-keto-3-deoxy-L-rhamnonate aldolase	190.154	1.68998	0.430521	-3.92543	8.66e-05	0.000896697	306.129	266.679	221.038	316.087	374.7	295.201	95.2779	98.5729	94.4493	76.3579	50.9716	86.3824	up-regulated
KP1_RS17250	rfbA	O-antigen export ABC transporter permease RfbA	15.7301	2.34298	0.597355	-3.92225	8.77e-05	0.000906565	18.5864	14.3852	42.2208	11.5541	17.7434	15.4286	26.902	15.2958	15.2079	3.96664	5.46124	2.00889	up-regulated
KP1_RS25310	phnS	2-aminoethylphosphonate ABC transporter substrate-binding protein	13.4383	2.934	0.748797	-3.91828	8.92e-05	0.000919553	17.4931	39.8359	19.8686	12.3794	6.26239	9.25718	16.8137	11.8967	20.8109	0.991661	3.64083	2.00889	up-regulated
KP1_RS17595	---	LysR family transcriptional regulator	66.3278	1.12304	0.288462	-3.89321	9.89e-05	0.00100299	89.6521	81.8849	65.8148	88.3063	100.198	75.086	87.4315	62.8827	39.2205	34.7081	34.5878	36.1601	up-regulated
KP1_RS23570	---	protein SlyX	75.7619	1.00144	0.26117	-3.83444	0.000125852	0.00123638	89.6521	57.5408	73.2655	112.24	76.1924	78.1718	91.9151	119.817	80.0418	47.5997	35.498	47.209	up-regulated
KP1_RS14855	---	VOC family protein	25.2278	1.60986	0.419841	-3.83444	0.000125849	0.00123638	19.6797	40.9425	26.0776	35.4876	49.0554	20.5715	20.1765	29.7418	31.2163	9.91661	11.8327	8.03558	up-regulated
KP1_RS12885	pgtC	phosphoglycerate transport regulator PgtC	6.02194	5.47944	1.42982	-3.83226	0.00012697	0.00124468	8.74654	6.63932	22.3522	4.95176	4.17493	16.4572	2.24183	5.0986	1.60084	0	0	0	up-regulated
KP1_RS20460	cysC	adenylyl-sulfate kinase	31.0859	2.76757	0.722874	-3.82857	0.000128888	0.00125704	14.2131	17.7048	22.3522	18.1564	17.7434	14.4001	87.4315	87.5259	76.0397	3.96664	5.46124	8.03558	up-regulated
KP1_RS00930	metE	5-methyltetrahydropteroyltriglutamate--homocysteine S-methyltransferase	74.4635	1.07314	0.281958	-3.80602	0.000141222	0.00136108	115.892	96.2701	49.6715	83.3546	90.8047	109.029	90.7942	59.4836	76.0397	36.6914	37.3185	48.2135	up-regulated
KP1_RS17840	uxuA	mannonate dehydratase	571.917	1.78199	0.473874	-3.76047	0.000169597	0.00158452	666.924	493.523	675.533	1263.52	1064.61	1300.12	235.392	301.667	255.333	177.507	233.013	195.867	up-regulated
KP1_RS25095	---	zinc-binding alcohol dehydrogenase family protein	195.457	1.79115	0.476668	-3.75764	0.000171525	0.00159809	411.088	369.589	339.008	249.238	235.883	257.144	145.719	66.2817	65.6342	76.3579	68.2655	61.2713	up-regulated
KP1_RS14880	---	amino acid ABC transporter permease	8.08891	4.94349	1.31629	-3.75561	0.000172918	0.00160247	10.9332	11.0655	2.48358	5.77705	9.39359	15.4286	20.1765	15.2958	5.60292	0	0.910206	0	up-regulated
KP1_RS01370	---	AzlD domain-containing protein	27.0753	6.69833	1.78344	-3.75584	0.000172758	0.00160247	9.83986	5.53277	4.96715	105.637	94.9796	94.629	3.36275	2.5493	2.40125	0	0	1.00445	up-regulated
KP1_RS00320	---	ABC transporter permease	14.5412	4.87981	1.30202	-3.74788	0.000178338	0.00164936	32.7995	43.1556	4.96715	0.825293	10.4373	8.22861	31.3857	11.8967	28.815	1.98332	0	0	up-regulated
KP1_RS12350	---	cobalamin-independent methionine synthase II family protein	38.478	1.45078	0.387872	-3.74037	0.000183749	0.00169597	29.5196	39.8359	52.1551	69.3246	58.449	62.7431	22.4183	45.0376	32.0167	15.8666	17.2939	17.0756	up-regulated
KP1_RS10705	ybiX	PKHD-type hydroxylase YbiX	347.761	1.84906	0.497709	-3.71515	0.000203085	0.00184104	284.263	322.007	257.05	730.384	854.817	832.118	162.533	212.442	164.086	107.099	123.788	122.543	up-regulated
KP1_RS05505	---	ABC transporter ATP-binding protein	50.247	4.32358	1.16704	-3.70474	0.000211605	0.0019107	138.851	90.7374	94.3759	69.3246	83.4986	103.886	6.7255	0.849766	4.80251	2.97498	0.910206	6.02668	up-regulated
KP1_RS14550	---	LysR family transcriptional regulator	4.42793	5.04129	1.37185	-3.67482	0.00023802	0.00211995	2.18664	11.0655	6.20894	3.30117	6.26239	9.25718	5.60458	7.64789	1.60084	0	0	0	up-regulated
KP1_RS19010	---	sensor domain-containing phosphodiesterase	41.0101	1.44729	0.394225	-3.67123	0.000241385	0.00214575	36.0795	61.967	31.0447	49.5176	26.0933	36.0002	75.1014	60.3334	62.4326	11.8999	24.5756	17.0756	up-regulated
KP1_RS06735	---	sucrose-specific PTS transporter subunit IIBC	192.715	3.97258	1.08525	-3.66052	0.000251702	0.00222022	44.826	76.3522	19.8686	55.2946	42.793	58.6288	620.988	693.409	652.34	19.8332	18.2041	10.0445	up-regulated
KP1_RS02540	---	amidohydrolase/deacetylase family metallohydrolase	68.3014	1.65982	0.455057	-3.64749	0.00026481	0.00232687	125.732	122.827	95.6177	127.095	66.7988	90.5147	50.4412	28.892	33.6175	27.7665	28.2164	22.0978	up-regulated
KP1_RS14495	---	ABC transporter permease	4.61586	5.09503	1.39727	-3.6464	0.000265936	0.00233229	4.37327	8.85242	7.45073	0.825293	8.34986	3.08573	13.451	3.39906	5.60292	0	0	0	up-regulated
KP1_RS14795	cas6e	type I-E CRISPR-associated protein Cas6/Cse3/CasE	11.4645	6.42097	1.7624	-3.6433	0.000269163	0.00235608	33.8929	30.9835	22.3522	18.1564	20.8746	11.3143	0	0	0	0	0	0	up-regulated
KP1_RS07340	---	type II toxin-antitoxin system RelE/ParE family toxin	34.9552	1.21909	0.335131	-3.63766	0.00027513	0.00239003	52.4793	58.6473	36.0119	28.0599	45.9242	32.9144	47.0785	33.9906	32.0167	15.8666	16.3837	20.0889	up-regulated
KP1_RS01380	---	serine dehydratase subunit alpha family protein	238.607	4.34006	1.19569	-3.62975	0.000283696	0.00245847	49.1993	66.3932	120.454	904.521	794.28	814.632	17.9347	25.493	24.0125	11.8999	16.3837	18.08	up-regulated
KP1_RS10275	lpxP	kdo(2)-lipid IV(A) palmitoleoyltransferase	108.996	1.43004	0.394494	-3.62498	0.000288979	0.00249612	97.3053	92.9505	114.245	166.709	213.965	205.715	73.9805	66.2817	132.869	25.7832	61.894	56.249	up-regulated
KP1_RS20245	hypE	hydrogenase expression/formation protein HypE	220.516	1.02938	0.285689	-3.60316	0.000314367	0.00269004	193.517	185.901	178.818	363.129	305.813	362.059	223.062	157.207	304.959	110.074	131.07	130.578	up-regulated
KP1_RS09385	---	PTS fructose-like transporter subunit IIB	10.7306	6.32531	1.75517	-3.60382	0.000313573	0.00269004	25.1463	16.5983	28.5611	18.9817	27.137	12.3429	0	0	0	0	0	0	up-regulated
KP1_RS14570	---	RidA family protein	4.03543	4.90103	1.37395	-3.5671	0.000360955	0.00306577	6.55991	7.74587	12.4179	5.77705	4.17493	2.05715	2.24183	4.24883	3.20167	0	0	0	up-regulated
KP1_RS20230	hypB	hydrogenase nickel incorporation protein HypB	36.0368	3.01235	0.846422	-3.55892	0.000372385	0.00313956	22.9597	33.1966	18.6268	116.366	72.0175	123.429	12.3301	6.79813	9.60501	1.98332	9.10206	6.02668	up-regulated
KP1_RS09370	---	PTS fructose-like transporter subunit IIB	10.1109	6.24039	1.76058	-3.54451	0.000393348	0.00329643	21.8664	18.8114	18.6268	21.4576	31.312	9.25718	0	0	0	0	0	0	up-regulated
KP1_RS21795	---	sugar ABC transporter ATP-binding protein	10.9262	6.35126	1.79435	-3.53959	0.000400743	0.00334781	33.8929	38.7294	22.3522	16.5059	6.26239	13.3715	0	0	0	0	0	0	up-regulated
KP1_RS01145	---	PTS lactose/cellobiose transporter subunit IIA	133.717	1.07843	0.305522	-3.52981	0.000415858	0.00341795	148.691	108.442	235.94	189.817	192.047	200.572	89.6733	108.77	112.058	75.3662	71.9063	71.3157	up-regulated
KP1_RS09395	ptsP	phosphoenolpyruvate--protein phosphotransferase	47.9346	8.48765	2.40452	-3.52987	0.000415762	0.00341795	103.865	67.4997	96.8595	118.017	122.117	66.8574	0	0	0	0	0	0	up-regulated
KP1_RS12590	---	isopenicillin N synthase family oxygenase	25.1086	1.57975	0.448106	-3.52539	0.00042286	0.00346306	39.3594	33.1966	33.5283	14.8553	27.137	14.4001	30.2647	37.3897	40.8213	9.91661	6.37144	14.0623	up-regulated
KP1_RS01800	---	alpha-D-ribose 1-methylphosphonate 5-phosphate C-P-lyase PhnJ	16.7462	4.09104	1.16559	-3.50984	0.000448372	0.0036524	45.9194	21.0245	19.8686	4.12646	1.04373	10.2858	84.0687	6.79813	4.00209	0.991661	1.82041	1.00445	up-regulated
KP1_RS17590	---	NCS2 family permease	122.722	1.08201	0.308608	-3.50609	0.000454735	0.00369183	146.505	187.007	124.179	194.769	193.09	160.458	82.9478	86.6761	96.8505	64.4579	76.4573	59.2624	up-regulated
KP1_RS15020	---	iron ABC transporter permease	64.0665	1.14329	0.327183	-3.49433	0.000475249	0.00383044	53.5726	42.049	68.2984	100.686	92.8922	94.629	70.6177	70.5306	74.4388	20.8249	30.0368	50.2223	up-regulated
KP1_RS02515	---	glycine dehydrogenase	6.89653	4.69441	1.34437	-3.49189	0.00047961	0.0038588	8.74654	11.0655	22.3522	1.65059	10.4373	8.22861	4.48367	6.79813	8.00418	0.991661	0	0	up-regulated
KP1_RS16705	---	alpha/beta hydrolase	108.811	1.07612	0.310471	-3.46608	0.00052811	0.00421087	104.959	140.532	120.454	152.679	166.997	193.372	87.4315	89.2254	72.0376	62.4746	67.3553	48.2135	up-regulated
KP1_RS16645	---	tRNA-Ser	47.689	1.819	0.526907	-3.45222	0.000556	0.00440859	16.3998	22.1311	62.0894	85.8304	73.0612	67.886	93.0361	71.3803	31.2163	12.8916	27.3062	9.04002	up-regulated
KP1_RS21030	---	prepilin peptidase-dependent protein	16.0732	1.7271	0.500839	-3.44842	0.000563881	0.00444689	14.2131	28.7704	26.0776	21.4576	17.7434	13.3715	24.6602	15.2958	13.6071	8.92495	2.73062	6.02668	up-regulated
KP1_RS21025	---	DUF2509 family protein	7.82979	3.96412	1.15083	-3.44457	0.00057197	0.00449139	6.55991	12.1721	12.4179	4.12646	7.30612	14.4001	20.1765	6.79813	8.00418	0.991661	0	1.00445	up-regulated
KP1_RS13055	---	iron-containing redox enzyme family protein	267.606	2.68461	0.780214	-3.44087	0.000579855	0.00453122	108.238	76.3522	108.036	788.98	736.875	749.832	174.863	152.108	157.682	59.4996	54.6124	44.1957	up-regulated
KP1_RS01910	pgaC	poly-beta-1%2C6 N-acetyl-D-glucosamine synthase	32.4875	1.64388	0.478274	-3.43712	0.000587944	0.00458536	33.8929	60.8604	44.7044	25.5841	24.0058	11.3143	41.4739	55.2348	55.2288	8.92495	14.5633	14.0623	up-regulated
KP1_RS02530	---	DUF4311 domain-containing protein	36.7245	1.72222	0.503788	-3.41855	0.000629551	0.00486553	51.3859	57.5408	67.0566	46.2164	31.312	44.2288	38.1112	41.6385	23.2121	6.94162	30.0368	3.01334	up-regulated
KP1_RS03245	---	DUF2878 domain-containing protein	15.2687	1.84683	0.540424	-3.41738	0.000632275	0.00487298	13.1198	32.09	21.1104	9.07822	16.6997	12.3429	24.6602	17.8451	20.8109	2.97498	5.46124	7.03113	up-regulated
KP1_RS18740	---	RpoE-regulated lipoprotein	103.845	1.37282	0.401931	-3.41556	0.000636509	0.00489737	96.212	60.8604	80.7163	151.029	196.222	220.115	118.817	83.2771	96.8505	60.4913	56.4328	25.1112	up-regulated
KP1_RS23105	---	SLC13/DASS family transporter	8.43968	5.97788	1.75485	-3.40648	0.000658053	0.00502933	14.2131	22.1311	24.8358	17.3311	9.39359	13.3715	0	0	0	0	0	0	up-regulated
KP1_RS06085	amtB	ammonium transporter AmtB	80.6971	1.04946	0.309257	-3.3935	0.000690066	0.00524771	77.6256	90.7374	60.8476	74.2763	117.942	112.115	109.85	105.371	85.6447	24.7915	70.9961	38.169	up-regulated
KP1_RS16500	---	YecH family protein	28.2236	1.25382	0.369542	-3.3929	0.000691566	0.0052504	17.4931	42.049	29.8029	44.5658	33.3994	44.2288	30.2647	28.892	26.4138	15.8666	13.6531	12.0534	up-regulated
KP1_RS06675	iolE	myo-inosose-2 dehydratase	12.8448	2.82642	0.835709	-3.38206	0.000719444	0.00540741	13.1198	15.4917	33.5283	14.03	4.17493	13.3715	32.5066	16.1456	4.80251	4.9583	0	2.00889	up-regulated
KP1_RS11155	---	DUF3131 domain-containing protein	30.3463	7.82808	2.32016	-3.37394	0.000741002	0.00553394	50.2926	48.6883	54.6387	83.3546	45.9242	81.2575	0	0	0	0	0	0	up-regulated
KP1_RS10630	---	6-phospho-beta-glucosidase	32.1733	1.09258	0.324693	-3.36497	0.000765515	0.00567995	32.7995	44.2621	39.7372	38.7888	42.793	50.4002	26.902	27.1925	31.2163	13.8832	20.0245	18.08	up-regulated
KP1_RS13050	---	TetR/AcrR family transcriptional regulator	258.341	2.78086	0.8272	-3.36177	0.000774437	0.00572758	120.265	143.852	67.0566	732.035	774.449	775.546	91.9151	113.869	137.672	54.5413	43.6899	45.2001	up-regulated
KP1_RS24205	---	magnesium transporter	252.776	1.38947	0.413724	-3.35845	0.000783813	0.00578457	178.211	160.45	230.973	467.941	628.327	443.316	174.863	237.085	169.689	111.066	112.866	118.525	up-regulated
KP1_RS05760	---	PTS ascorbate transporter subunit IIC	15.379	2.20893	0.659124	-3.35132	0.000804283	0.00590066	25.1463	30.9835	13.6597	16.5059	15.656	29.8287	25.7811	6.79813	8.00418	1.98332	8.19186	2.00889	up-regulated
KP1_RS06730	---	sucrose-6-phosphate hydrolase	308.04	3.71362	1.10888	-3.34899	0.000811071	0.00592631	52.4793	71.926	31.0447	78.4028	104.373	88.4575	987.527	1032.47	1158.2	40.6581	31.8572	19.0845	up-regulated
KP1_RS22255	---	transporter substrate-binding domain-containing protein	151.054	1.50314	0.448931	-3.34827	0.000813179	0.00592792	72.159	167.09	86.9252	310.31	267.195	356.916	142.356	116.418	102.453	64.4579	60.0736	66.2935	up-regulated
KP1_RS19355	rpoE	RNA polymerase sigma factor RpoE	239.157	1.07083	0.320738	-3.33866	0.000841844	0.00610298	148.691	109.549	286.853	346.623	370.525	363.087	266.778	280.423	304.159	121.974	135.621	135.6	up-regulated
KP1_RS09360	---	helix-turn-helix transcriptional regulator	27.0461	7.66155	2.29496	-3.33843	0.000842525	0.00610298	63.4124	60.8604	63.3312	36.3129	59.4927	41.143	0	0	0	0	0	0	up-regulated
KP1_RS16495	ftnA	non-heme ferritin	232.33	1.84417	0.553568	-3.33142	0.00086405	0.00623915	123.545	106.229	136.597	524.061	695.126	512.231	131.147	157.207	164.886	69.4162	70.0859	97.4313	up-regulated
KP1_RS14810	cas3	CRISPR-associated helicase Cas3'	26.8771	7.65293	2.30167	-3.32495	0.000884339	0.00632579	38.2661	42.049	50.9133	77.5775	39.6618	74.0575	0	0	0	0	0	0	up-regulated
KP1_RS14790	cas7e	type I-E CRISPR-associated protein Cas7/Cse4/CasC	7.88946	5.87903	1.76908	-3.32321	0.000889869	0.00634552	17.4931	15.4917	29.8029	13.2047	11.4811	7.20003	0	0	0	0	0	0	up-regulated
KP1_RS11180	---	response regulator	8.50252	5.98983	1.80325	-3.32168	0.000894777	0.00637059	7.65323	30.9835	19.8686	19.807	4.17493	19.5429	0	0	0	0	0	0	up-regulated
KP1_RS22470	---	MFS transporter	52.8806	1.09948	0.331134	-3.32035	0.00089906	0.00638699	53.5726	86.3111	31.0447	71.8005	62.6239	81.2575	59.4086	63.7325	39.2205	26.7748	23.6654	35.1556	up-regulated
KP1_RS23115	---	GntR family transcriptional regulator	7.97574	5.89702	1.7782	-3.31629	0.000912208	0.00645454	20.773	29.8769	7.45073	10.7288	9.39359	17.4858	0	0	0	0	0	0	up-regulated
KP1_RS13215	---	alpha/beta hydrolase	7.60911	5.82913	1.76209	-3.30807	0.000939408	0.00659603	12.0265	19.918	21.1104	20.6323	9.39359	8.22861	0	0	0	0	0	0	up-regulated
KP1_RS12430	---	MFS transporter	25.7715	7.59179	2.297	-3.30509	0.00094946	0.00662882	64.5058	70.8194	64.573	30.5358	44.8805	33.943	0	0	0	0	0	0	up-regulated
KP1_RS14630	---	CoA transferase subunit B	4.08204	4.92187	1.49094	-3.30119	0.000962762	0.00668445	10.9332	13.2786	4.96715	3.30117	0	2.05715	7.84641	3.39906	3.20167	0	0	0	up-regulated
KP1_RS11140	---	response regulator	24.7504	7.53408	2.28731	-3.29386	0.000988201	0.00680299	54.6659	53.1145	27.3194	75.9269	41.7493	44.2288	0	0	0	0	0	0	up-regulated
KP1_RS01915	pgaB	poly-beta-1%2C6-N-acetyl-D-glucosamine N-deacetylase PgaB	93.8513	1.14296	0.348457	-3.28006	0.00103786	0.00704943	171.651	164.876	84.4416	110.589	94.9796	109.029	96.3988	73.9296	72.838	71.3996	50.9716	25.1112	up-regulated
KP1_RS02110	frdA	fumarate reductase (quinol) flavoprotein subunit	2166.8	1.24319	0.378992	-3.28026	0.00103713	0.00704943	1732.91	1416.39	1906.15	4454.93	4003.76	4420.82	1616.36	1623.9	1616.84	1113.63	1022.16	1073.75	up-regulated
KP1_RS11160	---	DUF3131 domain-containing protein	23.4022	7.45299	2.27317	-3.27868	0.00104294	0.00706302	56.8525	66.3932	34.7701	54.4693	31.312	37.0287	0	0	0	0	0	0	up-regulated
KP1_RS21775	---	YggU family protein	26.6497	1.27038	0.387638	-3.27723	0.0010483	0.00708877	15.3065	24.3442	42.2208	33.0117	30.2682	24.6858	44.8367	38.2395	28.0146	13.8832	10.9225	14.0623	up-regulated
KP1_RS11255	vgrG	type VI secretion system tip protein VgrG	10.8586	2.22142	0.679389	-3.26973	0.0010765	0.00724737	16.3998	16.5983	7.45073	20.6323	18.7872	14.4001	7.84641	4.24883	15.2079	1.98332	2.73062	4.01779	up-regulated
KP1_RS03385	trpS	tryptophan--tRNA ligase	32.6989	1.09159	0.334326	-3.26504	0.0010945	0.00734692	47.0127	30.9835	42.2208	45.3911	37.5744	40.1145	41.4739	20.3944	34.418	13.8832	21.845	17.0756	up-regulated
KP1_RS09380	---	formate C-acetyltransferase	21.7213	7.34532	2.25029	-3.26416	0.00109788	0.00735884	36.0795	56.4342	48.4298	50.3429	31.312	38.0573	0	0	0	0	0	0	up-regulated
KP1_RS00665	---	peptidyl-prolyl cis-trans isomerase	33.8093	1.1613	0.360206	-3.224	0.00126412	0.0083268	40.4528	47.5818	52.1551	34.6623	25.0496	29.8287	47.0785	39.939	36.8192	13.8832	28.2164	10.0445	up-regulated
KP1_RS28855	---	hypothetical protein	3.63564	4.78569	1.48494	-3.22281	0.00126939	0.00834952	2.18664	2.21311	0	9.07822	4.17493	2.05715	8.96733	9.34743	5.60292	0	0	0	up-regulated
KP1_RS15015	---	ABC transporter substrate-binding protein	42.9285	1.67384	0.520208	-3.21763	0.00129253	0.00847736	20.773	26.5573	14.9015	56.9452	55.3178	53.486	78.4641	90.0752	69.6363	22.8082	9.10206	17.0756	up-regulated
KP1_RS24155	arnB	UDP-4-amino-4-deoxy-L-arabinose aminotransferase	1044	2.85367	0.887722	-3.2146	0.00130627	0.00854303	112.612	150.491	144.047	1436.01	1553.07	1168.46	2397.64	2612.18	2401.25	191.391	191.143	169.752	up-regulated
KP1_RS24175	nikB	nickel ABC transporter permease subunit NikB	98.1898	1.07066	0.333281	-3.21247	0.001316	0.00857723	114.798	102.909	65.8148	179.089	164.91	144.001	97.5197	77.3287	70.4368	62.4746	52.792	46.2046	up-regulated
KP1_RS24195	nikR	nickel-responsive transcriptional regulator NikR	37.3199	1.34013	0.417863	-3.2071	0.00134081	0.00869435	25.1463	35.4097	23.594	59.4211	55.3178	76.1146	42.5948	33.9906	44.023	9.91661	18.2041	24.1067	up-regulated
KP1_RS14560	---	oxidoreductase	4.25647	4.9926	1.55745	-3.20563	0.00134768	0.00872659	0	13.2786	2.48358	3.30117	1.04373	9.25718	11.2092	1.69953	8.80459	0	0	0	up-regulated
KP1_RS05725	malZ	maltodextrin glucosidase	463.526	1.5339	0.479516	-3.19885	0.00137979	0.00887843	423.114	418.277	368.811	1087.74	966.496	1017.26	242.118	205.643	258.535	199.324	152.004	222.987	up-regulated
KP1_RS09390	---	PTS fructose transporter subunit EIIC	19.6261	7.19916	2.25314	-3.19517	0.00139749	0.00894786	65.5991	43.1556	19.8686	47.867	27.137	31.8859	0	0	0	0	0	0	up-regulated
KP1_RS17490	---	HAD-IA family hydrolase	50.7308	2.77283	0.868263	-3.19354	0.0014054	0.00897342	85.2788	98.4832	86.9252	99.0351	90.8047	97.7147	11.2092	10.1972	0.800418	18.8416	5.46124	4.01779	up-regulated
KP1_RS06160	---	sugar ABC transporter permease	20.6934	1.5633	0.489656	-3.19265	0.00140973	0.00898852	33.8929	40.9425	24.8358	17.3311	10.4373	24.6858	23.5392	33.9906	13.6071	8.92495	9.10206	7.03113	up-regulated
KP1_RS23110	---	GntR family transcriptional regulator	18.3486	7.10145	2.22526	-3.19129	0.00141641	0.00900601	45.9194	26.5573	57.1223	34.6623	26.0933	29.8287	0	0	0	0	0	0	up-regulated
KP1_RS01550	---	tannase/feruloyl esterase family alpha/beta hydrolase	31.0649	1.39866	0.439999	-3.17877	0.001479	0.0092999	37.1728	70.8194	26.0776	28.8852	40.7055	14.4001	47.0785	30.5916	35.2184	17.8499	10.9225	13.0578	up-regulated
KP1_RS16185	---	MFS transporter	37.9943	1.17515	0.369822	-3.17763	0.00148486	0.00931188	48.106	48.6883	40.979	21.4576	43.8367	27.7716	53.804	67.9813	44.8234	18.8416	24.5756	15.0667	up-regulated
KP1_RS00335	rhaD	rhamnulose-1-phosphate aldolase	49.0743	1.36918	0.43162	-3.17219	0.00151292	0.00944904	76.5323	100.696	37.2537	53.644	84.5423	61.7146	42.5948	23.7934	40.8213	16.8582	17.2939	33.1467	up-regulated
KP1_RS07110	---	aspartate aminotransferase family protein	15.1138	1.7295	0.545631	-3.16973	0.00152581	0.00951656	20.773	35.4097	21.1104	10.7288	12.5248	11.3143	23.5392	11.8967	17.6092	3.96664	5.46124	7.03113	up-regulated
KP1_RS14805	casA	type I-E CRISPR-associated protein Cse1/CasA	7.06716	5.71979	1.80657	-3.1661	0.00154497	0.00962298	13.1198	8.85242	22.3522	3.30117	10.4373	26.743	0	0	0	0	0	0	up-regulated
KP1_RS09340	---	iron ABC transporter permease	7.47135	5.80277	1.83765	-3.15772	0.00159008	0.00987708	21.8664	32.09	4.96715	9.90351	17.7434	3.08573	0	0	0	0	0	0	up-regulated
KP1_RS17810	fruA	PTS fructose transporter subunit IIBC	244.215	2.88072	0.91672	-3.14242	0.00167558	0.010338	75.4389	96.2701	81.9581	702.324	689.907	896.918	89.6733	94.324	76.8401	41.6497	30.0368	55.2446	up-regulated
KP1_RS20950	---	SLBB domain-containing protein	28.3592	1.29831	0.414257	-3.13408	0.00172397	0.010608	39.3594	58.6473	27.3194	38.7888	14.6122	25.7144	36.9902	25.493	32.8171	15.8666	13.6531	11.0489	up-regulated
KP1_RS01935	---	PerC family transcriptional regulator	6.65921	3.73364	1.19234	-3.13137	0.00173994	0.010665	7.65323	7.74587	4.96715	6.60234	3.1312	14.4001	20.1765	7.64789	5.60292	1.98332	0	0	up-regulated
KP1_RS01695	---	DUF485 domain-containing protein	3.24529	4.58421	1.46489	-3.12938	0.00175173	0.0107069	6.55991	9.95898	3.72537	0.825293	5.21866	1.02858	6.7255	1.69953	3.20167	0	0	0	up-regulated
KP1_RS11150	---	DUF3131 domain-containing protein	15.3581	6.84547	2.19105	-3.12429	0.00178237	0.0108651	25.1463	32.09	14.9015	39.614	37.5744	34.9716	0	0	0	0	0	0	up-regulated
KP1_RS20355	---	hemin ABC transporter substrate-binding protein	8.96022	3.5937	1.15092	-3.12246	0.00179348	0.0109038	28.4263	12.1721	9.93431	7.42763	2.08746	4.1143	31.3857	5.94836	3.20167	0	1.82041	1.00445	up-regulated
KP1_RS09355	---	GGDEF domain-containing protein	14.833	6.79442	2.18125	-3.11492	0.00183995	0.0111567	34.9862	38.7294	37.2537	29.7105	19.8309	17.4858	0	0	0	0	0	0	up-regulated
KP1_RS08265	bioA	adenosylmethionine--8-amino-7-oxononanoate transaminase	33.8127	1.74504	0.561882	-3.1057	0.00189829	0.0114353	24.053	32.09	27.3194	12.3794	30.2682	19.5429	72.8596	82.4273	68.0355	12.8916	11.8327	12.0534	up-regulated
KP1_RS11425	---	Lrp/AsnC family transcriptional regulator	19.5308	1.3758	0.443442	-3.10255	0.00191859	0.0114965	20.773	26.5573	18.6268	32.1864	17.7434	17.4858	17.9347	33.9906	22.4117	3.96664	13.6531	9.04002	up-regulated
KP1_RS12795	---	thiolase family protein	26.651	1.16315	0.37541	-3.09836	0.00194597	0.0115973	29.5196	37.6228	13.6597	38.7888	30.2682	28.8001	43.7157	26.3427	29.6155	15.8666	14.5633	11.0489	up-regulated
KP1_RS20650	---	FAD-dependent oxidoreductase	33.5025	1.3473	0.434888	-3.09803	0.00194809	0.0115973	41.5461	46.4752	32.2865	29.7105	30.2682	43.2002	77.3432	33.9906	20.8109	23.7999	14.5633	8.03558	up-regulated
KP1_RS08585	---	glycyl-radical enzyme activating protein	134.954	1.99171	0.643924	-3.09308	0.0019809	0.0117621	66.6924	91.8439	80.7163	51.1681	76.1924	42.1716	381.112	424.883	279.346	51.5664	34.5878	39.1734	up-regulated
KP1_RS07135	---	ABC transporter ATP-binding protein	63.2686	1.49793	0.484384	-3.09244	0.00198521	0.0117631	28.4263	33.1966	24.8358	95.7339	70.9738	87.429	125.543	121.517	91.2476	31.7331	25.4858	23.1023	up-regulated
KP1_RS04480	gspE	type II secretion system protein GspE	22.365	1.69979	0.550707	-3.08656	0.00202488	0.0119611	22.9597	47.5818	23.594	14.8553	25.0496	14.4001	51.5621	20.3944	23.2121	1.98332	12.7429	10.0445	up-regulated
KP1_RS21210	---	PD40 domain-containing protein	46.4613	1.09275	0.354186	-3.08526	0.00203375	0.011994	65.5991	50.9014	73.2655	54.4693	77.2362	38.0573	47.0785	47.5869	28.0146	24.7915	16.3837	34.1512	up-regulated
KP1_RS15005	---	bifunctional 3-(3-hydroxy-phenyl)propionate/3-hydroxycinnamic acid hydroxylase	10.4075	3.78427	1.22768	-3.08246	0.00205296	0.0120648	13.1198	27.6638	14.9015	9.90351	0	4.1143	38.1112	8.49766	5.60292	2.97498	0	0	up-regulated
KP1_RS09320	---	glycogen/starch/alpha-glucan phosphorylase	5.68471	5.40721	1.75602	-3.07923	0.00207535	0.0121651	13.1198	9.95898	7.45073	6.60234	15.656	15.4286	0	0	0	0	0	0	up-regulated
KP1_RS06570	---	tRNA-Arg	13.3803	2.9028	0.944651	-3.07288	0.00212004	0.0123637	32.7995	13.2786	42.2208	17.3311	12.5248	19.5429	6.7255	8.49766	0.800418	0	1.82041	5.02223	up-regulated
KP1_RS07330	---	YbdD/YjiX family protein	45.4596	1.08071	0.354069	-3.05226	0.00227123	0.0131783	57.9458	36.5163	18.6268	56.1199	50.0991	51.4288	70.6177	67.9813	61.6322	26.7748	23.6654	24.1067	up-regulated
KP1_RS24335	bcsC	cellulose biosynthesis protein BcsC	317.177	1.23594	0.406016	-3.04407	0.00233397	0.0134911	306.129	284.384	181.301	647.855	564.659	654.174	289.196	189.498	216.913	133.874	139.262	198.88	up-regulated
KP1_RS13480	---	cation transporter	14.1114	2.04925	0.673111	-3.04445	0.00233103	0.0134911	15.3065	8.85242	9.93431	21.4576	35.4869	31.8859	17.9347	11.047	4.80251	3.96664	3.64083	5.02223	up-regulated
KP1_RS05480	---	amino acid ABC transporter permease	10.9363	1.92508	0.634233	-3.03528	0.00240311	0.0138557	6.55991	15.4917	9.93431	7.42763	8.34986	15.4286	23.5392	19.5446	14.4075	1.98332	4.55103	4.01779	up-regulated
KP1_RS13970	---	ABC transporter permease	8.75875	2.52315	0.832349	-3.03136	0.00243453	0.013984	19.6797	12.1721	16.1433	18.1564	8.34986	8.22861	6.7255	6.79813	3.20167	0	3.64083	2.00889	up-regulated
KP1_RS06720	---	hypothetical protein	120.883	1.50841	0.49822	-3.0276	0.00246503	0.0141238	107.145	73.0325	54.6387	81.704	96.0233	78.1718	255.569	311.864	240.125	58.508	44.6001	49.2179	up-regulated
KP1_RS24880	---	ABC transporter permease	11.9639	2.39778	0.79355	-3.02158	0.00251457	0.0143717	14.2131	21.0245	2.48358	6.60234	8.34986	8.22861	29.1438	17.8451	27.2142	0.991661	5.46124	2.00889	up-regulated
KP1_RS29870	---	hypothetical protein	26.33	1.05265	0.349615	-3.01088	0.00260487	0.0148507	38.2661	18.8114	38.4955	22.2829	27.137	29.8287	38.1112	30.5916	28.815	12.8916	13.6531	17.0756	up-regulated
KP1_RS21790	---	sugar ABC transporter substrate-binding protein	14.3004	6.74177	2.24204	-3.00698	0.00263854	0.0149681	53.5726	46.4752	8.69252	13.2047	19.8309	29.8287	0	0	0	0	0	0	up-regulated
KP1_RS24105	---	7-cyano-7-deazaguanine/7-aminomethyl-7-deazaguanine transporter	17.249	1.45265	0.483746	-3.00292	0.00267407	0.0151508	16.3998	29.8769	19.8686	12.3794	12.5248	25.7144	17.9347	28.0423	21.6113	6.94162	3.64083	12.0534	up-regulated
KP1_RS09755	---	MFS transporter	45.6827	1.1024	0.367752	-2.99767	0.00272049	0.0153555	83.0922	46.4752	69.5402	59.4211	46.9679	36.0002	42.5948	51.8357	38.42	27.7665	10.9225	35.1556	up-regulated
KP1_RS17235	rfbD	UDP-galactopyranose mutase	48.6373	1.60387	0.536181	-2.99128	0.00277807	0.0156433	22.9597	30.9835	74.5073	44.5658	32.3557	26.743	107.608	119.817	66.4347	25.7832	21.845	10.0445	up-regulated
KP1_RS20885	pduC	propanediol dehydratase large subunit PduC	18.7987	1.47119	0.492408	-2.98776	0.00281032	0.0157667	24.053	32.09	16.1433	23.1082	28.1808	27.7716	19.0556	24.6432	6.40334	9.91661	8.19186	6.02668	up-regulated
KP1_RS12285	---	four-carbon acid sugar kinase family protein	53.2476	2.38551	0.798636	-2.98698	0.00281749	0.0157876	32.7995	32.09	22.3522	20.6323	15.656	10.2858	202.886	105.371	158.483	14.8749	5.46124	18.08	up-regulated
KP1_RS09365	---	phytanoyl-CoA dioxygenase family protein	11.7379	6.45702	2.16538	-2.98193	0.00286435	0.0160306	29.5196	33.1966	23.594	33.837	9.39359	11.3143	0	0	0	0	0	0	up-regulated
KP1_RS18795	eutH	ethanolamine utilization protein EutH	6.75398	2.72129	0.919788	-2.95861	0.00309033	0.0171278	6.55991	12.1721	6.20894	10.7288	3.1312	8.22861	13.451	10.1972	6.40334	3.96664	0	0	up-regulated
KP1_RS13220	---	hypothetical protein	6.52357	3.11893	1.05762	-2.949	0.00318801	0.0175628	14.2131	11.0655	9.93431	12.3794	10.4373	6.17146	5.60458	0.849766	4.80251	0	1.82041	1.00445	up-regulated
KP1_RS20465	cysN	sulfate adenylyltransferase subunit CysN	99.9717	2.03926	0.69255	-2.94456	0.00323414	0.0177742	55.7592	38.7294	16.1433	64.3728	57.4053	60.686	269.02	276.174	271.342	18.8416	40.0491	31.1379	up-regulated
KP1_RS01920	pgaA	poly-beta-1%2C6 N-acetyl-D-glucosamine export porin PgaA	100.165	1.22382	0.416685	-2.93703	0.00331373	0.0180813	161.811	215.778	64.573	113.065	139.86	117.258	135.631	53.5353	50.4263	45.6164	39.1389	65.289	up-regulated
KP1_RS24345	bcsB	cellulose biosynthesis cyclic di-GMP-binding regulatory protein BcsB	204.246	1.50609	0.513002	-2.93583	0.00332652	0.0181295	168.371	174.835	127.904	515.808	401.837	463.888	174.863	87.5259	78.4409	95.1994	81.9186	80.3558	up-regulated
KP1_RS06740	---	carbohydrate porin	137.587	2.97915	1.01594	-2.93241	0.00336345	0.018309	33.8929	50.9014	48.4298	42.0899	22.9621	43.2002	397.925	513.259	431.425	25.7832	29.1266	12.0534	up-regulated
KP1_RS13360	pqqC	pyrroloquinoline-quinone synthase PqqC	11.1117	3.45587	1.18067	-2.92704	0.00342208	0.0185619	7.65323	11.0655	0	9.90351	2.08746	4.1143	34.7484	22.9437	36.8192	0.991661	0	3.01334	up-regulated
KP1_RS12080	---	serine protease	194.931	1.29142	0.442902	-2.91582	0.00354753	0.0190841	167.278	142.745	175.092	391.189	433.149	388.802	144.598	106.221	109.657	113.049	81.0084	86.3824	up-regulated
KP1_RS18540	---	ion channel protein	246.496	1.12551	0.387119	-2.90741	0.00364441	0.019468	378.288	372.908	407.307	381.285	311.032	322.973	146.84	132.563	112.859	152.716	105.584	133.591	up-regulated
KP1_RS17815	fruK	1-phosphofructokinase	69.8318	2.90767	1.00246	-2.90054	0.00372516	0.01983	22.9597	29.8769	12.4179	250.064	204.571	216.001	15.6928	33.1409	17.6092	7.93329	13.6531	14.0623	up-regulated
KP1_RS11680	---	aspartate aminotransferase family protein	9.39743	2.41435	0.833265	-2.89746	0.00376198	0.0199564	12.0265	14.3852	4.96715	24.7588	18.7872	12.3429	8.96733	6.79813	3.20167	1.98332	4.55103	0	up-regulated
KP1_RS02525	---	DUF4312 family protein	22.2301	1.58805	0.548892	-2.89319	0.00381354	0.0201365	42.6394	32.09	37.2537	23.9335	34.4432	24.6858	13.451	12.7465	19.21	1.98332	17.2939	7.03113	up-regulated
KP1_RS12365	urtC	urea ABC transporter permease subunit UrtC	7.68719	3.36709	1.1651	-2.88995	0.003853	0.0202981	10.9332	22.1311	8.69252	6.60234	3.1312	5.14288	26.902	5.0986	0.800418	0.991661	1.82041	0	up-regulated
KP1_RS06170	---	arabinogalactan endo-beta-1%2C4-galactanase	25.0355	1.43759	0.498097	-2.88616	0.00389972	0.0204998	38.2661	35.4097	42.2208	16.5059	48.0117	38.0573	13.451	23.7934	12.0063	9.91661	12.7429	10.0445	up-regulated
KP1_RS12075	---	hypothetical protein	153.57	1.62937	0.565662	-2.88046	0.00397095	0.020776	91.8387	104.016	59.6059	367.255	399.749	372.345	84.0687	92.6245	92.048	58.508	65.5349	55.2446	up-regulated
KP1_RS15900	tdcB	bifunctional threonine ammonia-lyase/L-serine ammonia-lyase TdcB	2.80491	4.39383	1.5325	-2.86709	0.00414264	0.0215512	2.18664	11.0655	1.24179	3.30117	0	6.17146	2.24183	4.24883	3.20167	0	0	0	up-regulated
KP1_RS10605	chbB	PTS N%2CN'-diacetylchitobiose transporter subunit IIB	32.8564	1.49884	0.52386	-2.86114	0.0042212	0.0219349	21.8664	24.3442	69.5402	52.8187	46.9679	73.0289	14.5719	27.1925	22.4117	18.8416	13.6531	9.04002	up-regulated
KP1_RS02545	---	DgaE family pyridoxal phosphate-dependent ammonia lyase	70.4143	1.58264	0.553301	-2.86037	0.0042315	0.0219386	99.4919	138.319	116.728	118.842	85.586	126.515	33.6275	22.0939	19.21	36.6914	22.7552	25.1112	up-regulated
KP1_RS17245	rfbB	O-antigen export ABC transporter ATP-binding protein RfbB	21.8654	1.24334	0.436869	-2.84602	0.00442695	0.0227459	15.3065	24.3442	28.5611	21.4576	15.656	27.7716	32.5066	37.3897	27.2142	6.94162	18.2041	7.03113	up-regulated
KP1_RS15490	---	tRNA-Tyr	2.4844	4.21677	1.48203	-2.84527	0.00443743	0.0227742	7.65323	1.10655	2.48358	0.825293	3.1312	1.02858	4.48367	5.0986	4.00209	0	0	0	up-regulated
KP1_RS18065	glpC	anaerobic glycerol-3-phosphate dehydrogenase subunit C	276.989	1.31549	0.46504	-2.82877	0.00467278	0.0237953	343.302	257.827	459.462	491.874	500.991	510.174	150.203	135.113	82.443	128.916	131.98	131.583	up-regulated
KP1_RS07360	---	ABC transporter permease	14.9463	1.3616	0.481338	-2.82878	0.00467265	0.0237953	14.2131	22.1311	27.3194	18.1564	14.6122	10.2858	22.4183	13.5963	16.0084	7.93329	3.64083	9.04002	up-regulated
KP1_RS12670	---	fimbrial biogenesis outer membrane usher protein	25.3146	1.38174	0.490147	-2.81902	0.004817	0.0244211	36.0795	61.967	18.6268	30.5358	20.8746	19.5429	14.5719	40.7888	26.4138	6.94162	16.3837	11.0489	up-regulated
KP1_RS09325	---	STAS domain-containing protein	4.55693	5.08906	1.81643	-2.80168	0.00508372	0.0255777	2.18664	4.42621	9.93431	9.07822	17.7434	11.3143	0	0	0	0	0	0	up-regulated
KP1_RS08290	---	ATP-binding cassette domain-containing protein	113.707	1.35388	0.483352	-2.80102	0.00509409	0.0255991	124.638	96.2701	106.794	58.5958	61.5802	48.3431	236.513	254.93	219.314	58.508	52.792	46.2046	up-regulated
KP1_RS13140	---	AtzE family amidohydrolase	17.7676	1.88043	0.671966	-2.7984	0.00513572	0.0257517	24.053	35.4097	12.4179	19.807	4.17493	31.8859	40.353	16.1456	11.2058	2.97498	2.73062	12.0534	up-regulated
KP1_RS05935	---	FAD-dependent oxidoreductase	69.5014	1.07495	0.385969	-2.78506	0.00535179	0.026631	85.2788	108.442	44.7044	63.5475	26.0933	83.3147	126.664	88.3757	93.6489	40.6581	39.1389	34.1512	up-regulated
KP1_RS24160	---	phenolic acid decarboxylase	46.0969	1.39306	0.502817	-2.77051	0.00559682	0.02764	19.6797	23.2376	32.2865	100.686	90.8047	78.1718	61.6504	43.3381	40.8213	29.7498	13.6531	19.0845	up-regulated
KP1_RS20085	srlA	glucitol/sorbitol-specific PTS transporter subunit IIC	25.6743	1.37258	0.495802	-2.7684	0.00563322	0.0277898	44.826	46.4752	42.2208	35.4876	29.2245	25.7144	22.4183	18.6949	8.00418	14.8749	9.10206	11.0489	up-regulated
KP1_RS18585	---	putative DNA-binding transcriptional regulator	33.2593	1.74836	0.632194	-2.76554	0.00568285	0.0279442	20.773	14.3852	34.7701	51.9934	101.242	66.8574	12.3301	41.6385	19.21	6.94162	20.9347	8.03558	up-regulated
KP1_RS23100	ttdA	L(+)-tartrate dehydratase subunit alpha	4.26594	4.98743	1.80747	-2.75934	0.00579189	0.0284194	10.9332	17.7048	9.93431	3.30117	4.17493	5.14288	0	0	0	0	0	0	up-regulated
KP1_RS06875	---	FAD-binding oxidoreductase	25.8632	1.5129	0.548411	-2.75871	0.00580306	0.0284437	37.1728	52.008	27.3194	37.1382	52.1866	30.8573	12.3301	18.6949	10.4054	8.92495	17.2939	6.02668	up-regulated
KP1_RS23940	---	polymer-forming cytoskeletal protein	65.1093	1.46027	0.53081	-2.75101	0.00594111	0.0289653	48.106	68.6063	65.8148	131.222	142.991	147.086	33.6275	30.5916	28.815	37.6831	23.6654	23.1023	up-regulated
KP1_RS15550	---	nitrate reductase	28.637	1.84095	0.669336	-2.75042	0.00595198	0.0289874	37.1728	73.0325	27.3194	33.0117	2.08746	34.9716	70.6177	16.9953	19.21	11.8999	7.28165	10.0445	up-regulated
KP1_RS11175	---	hypothetical protein	4.07769	4.92428	1.79286	-2.7466	0.00602163	0.0292644	3.27995	5.53277	12.4179	4.95176	8.34986	14.4001	0	0	0	0	0	0	up-regulated
KP1_RS23275	---	membrane protein	32.2437	1.53845	0.561193	-2.74138	0.00611809	0.0296387	50.2926	58.6473	64.573	27.2347	50.0991	53.486	11.2092	22.0939	9.60501	13.8832	12.7429	13.0578	up-regulated
KP1_RS13675	fdxH	formate dehydrogenase subunit beta	117.059	1.75124	0.642304	-2.72649	0.00640116	0.0306926	120.265	80.7784	69.5402	309.485	246.321	333.259	28.0229	54.385	36.0188	42.6414	32.7674	51.2268	up-regulated
KP1_RS13455	---	family 78 glycoside hydrolase catalytic domain	2.43236	4.18195	1.5346	-2.72511	0.00642797	0.0307495	4.37327	2.21311	2.48358	0	4.17493	3.08573	5.60458	0.849766	6.40334	0	0	0	up-regulated
KP1_RS24340	bcsZ	cellulase	63.8167	1.49653	0.549283	-2.72451	0.00643968	0.0307734	49.1993	48.6883	33.5283	151.854	145.079	144.001	51.5621	29.7418	31.2163	25.7832	30.0368	25.1112	up-regulated
KP1_RS12435	---	phosphoglycerate dehydrogenase	3.94412	4.87828	1.79662	-2.71525	0.00662262	0.0314011	5.46659	6.63932	4.96715	3.30117	14.6122	12.3429	0	0	0	0	0	0	up-regulated
KP1_RS06860	---	DUF3156 family protein	21.7656	2.64867	0.976868	-2.71139	0.00670027	0.0316484	45.9194	65.2866	22.3522	45.3911	24.0058	38.0573	2.24183	0.849766	4.00209	2.97498	9.10206	1.00445	up-regulated
KP1_RS20655	ssuD	FMNH2-dependent alkanesulfonate monooxygenase	39.8964	1.22025	0.450935	-2.70604	0.00680906	0.0319057	45.9194	37.6228	26.0776	47.0417	22.9621	24.6858	100.882	53.5353	60.0313	15.8666	20.0245	24.1067	up-regulated
KP1_RS02520	---	hypothetical protein	44.0364	1.90927	0.70732	-2.6993	0.0069485	0.0324594	81.9988	88.5242	96.8595	59.4211	62.6239	46.2859	30.2647	7.64789	12.0063	7.93329	31.8572	3.01334	up-regulated
KP1_RS25280	---	PTS cellobiose transporter subunit IIC	13.0165	2.07903	0.770539	-2.69815	0.00697267	0.032506	14.2131	35.4097	14.9015	2.47588	8.34986	10.2858	19.0556	16.9953	23.2121	0	7.28165	4.01779	up-regulated
KP1_RS17870	---	ABC transporter substrate-binding protein	148.639	1.44816	0.536955	-2.69699	0.006997	0.0325862	57.9458	85.2046	64.573	130.396	111.679	104.915	304.889	353.503	376.196	64.4579	64.6246	65.289	up-regulated
KP1_RS06835	---	arylsulfatase	21.8635	1.50075	0.556868	-2.69499	0.00703916	0.032716	43.7327	44.2621	14.9015	22.2829	12.5248	19.5429	36.9902	19.5446	20.8109	12.8916	1.82041	13.0578	up-regulated
KP1_RS11190	---	ATP-binding protein	213.29	1.3785	0.512107	-2.69182	0.00710636	0.0329669	243.81	224.63	181.301	74.2763	93.9359	98.7433	412.497	573.592	365.791	80.3245	110.135	100.445	up-regulated
KP1_RS15705	tssG	type VI secretion system baseplate subunit TssG	7.91269	2.11535	0.78605	-2.69112	0.00712125	0.0329729	13.1198	7.74587	2.48358	9.90351	4.17493	8.22861	23.5392	9.34743	9.60501	2.97498	1.82041	2.00889	up-regulated
KP1_RS08400	---	LysR family transcriptional regulator	6.32071	2.32247	0.864899	-2.68525	0.00724745	0.0333791	9.83986	3.31966	2.48358	9.07822	8.34986	8.22861	13.451	7.64789	8.80459	0	3.64083	1.00445	up-regulated
KP1_RS13680	fdnG	formate dehydrogenase-N subunit alpha	585.487	1.45165	0.54384	-2.66925	0.00760204	0.0348719	396.874	354.097	454.495	1503.68	1311.97	1433.83	257.811	273.625	276.144	291.548	216.629	255.13	up-regulated
KP1_RS10570	astB	N-succinylarginine dihydrolase	15.6013	1.63015	0.612022	-2.66355	0.007732	0.0353617	29.5196	24.3442	9.93431	5.77705	13.5685	18.5144	30.2647	21.2442	16.0084	7.93329	9.10206	1.00445	up-regulated
KP1_RS17045	---	DUF1869 domain-containing protein	35.7683	1.10969	0.417595	-2.65733	0.0078762	0.0358778	55.7592	47.5818	40.979	54.4693	35.4869	61.7146	19.0556	29.7418	27.2142	9.91661	28.2164	19.0845	up-regulated
KP1_RS05945	---	FAD-dependent oxidoreductase	29.6485	1.34769	0.507854	-2.6537	0.00796142	0.03623	40.4528	66.3932	31.0447	26.4094	13.5685	32.9144	51.5621	16.9953	35.2184	8.92495	8.19186	24.1067	up-regulated
KP1_RS09515	rutF	pyrimidine utilization flavin reductase protein F	4.3646	4.04058	1.52635	-2.64722	0.00811576	0.0368591	4.37327	8.85242	6.20894	4.95176	0	0	12.3301	4.24883	10.4054	0	0	1.00445	up-regulated
KP1_RS23300	---	16S ribosomal RNA	6.13008	5.52809	2.09179	-2.64276	0.00822341	0.0372004	0	0	4.96715	3.30117	0	0	8.96733	5.0986	51.2267	0	0	0	up-regulated
KP1_RS11245	hcp	type VI secretion system effector Hcp	8.6974	1.90527	0.721169	-2.64191	0.00824392	0.0372563	9.83986	6.63932	13.6597	9.07822	4.17493	12.3429	7.84641	19.5446	12.8067	2.97498	5.46124	0	up-regulated
KP1_RS20010	---	tRNA-Arg	24.9726	1.10041	0.418715	-2.62805	0.00858754	0.0385807	22.9597	21.0245	21.1104	21.4576	29.2245	18.5144	34.7484	35.6902	54.4284	12.8916	14.5633	13.0578	up-regulated
KP1_RS03365	---	hypothetical protein	37.6487	1.40361	0.534496	-2.62604	0.00863857	0.0387339	45.9194	47.5818	33.5283	61.0717	65.7551	60.686	29.1438	31.4413	26.4138	2.97498	38.2287	9.04002	up-regulated
KP1_RS18980	---	6-phospho-beta-glucosidase	95.6699	1.25062	0.478044	-2.61612	0.00889351	0.0395564	102.772	63.0735	75.7491	217.052	189.959	189.258	48.1994	69.6808	51.2267	35.6998	59.1634	46.2046	up-regulated
KP1_RS19215	---	sugar porter family MFS transporter	18.5766	1.20591	0.461999	-2.61021	0.00904877	0.0400464	17.4931	35.4097	12.4179	18.1564	18.7872	16.4572	32.5066	18.6949	24.8129	14.8749	7.28165	6.02668	up-regulated
KP1_RS02100	frdC	fumarate reductase subunit FrdC	94.0285	1.32907	0.509284	-2.60969	0.00906248	0.0400464	48.106	54.2211	67.0566	177.438	207.703	243.773	67.255	69.6808	60.8317	50.5747	35.498	46.2046	up-regulated
KP1_RS06900	---	MFS transporter	4.17844	3.97725	1.52381	-2.61007	0.00905238	0.0400464	6.55991	17.7048	0	9.07822	4.17493	2.05715	5.60458	0.849766	3.20167	0	0.910206	0	up-regulated
KP1_RS14625	---	CoA transferase subunit A	2.94553	4.45367	1.70644	-2.60992	0.00905641	0.0400464	2.18664	14.3852	4.96715	4.95176	0	0	5.60458	0.849766	2.40125	0	0	0	up-regulated
KP1_RS01760	---	sugar ABC transporter ATP-binding protein	39.6824	1.03601	0.397888	-2.60377	0.00922057	0.040612	51.3859	70.8194	37.2537	32.1864	25.0496	60.686	67.255	30.5916	34.418	26.7748	13.6531	26.1156	up-regulated
KP1_RS14290	---	DUF1289 domain-containing protein	7.88671	2.11341	0.814606	-2.5944	0.0094757	0.0413929	9.83986	15.4917	11.1761	3.30117	4.17493	20.5715	3.36275	13.5963	6.40334	1.98332	2.73062	2.00889	up-regulated
KP1_RS08560	---	MFS transporter	38.9508	1.00154	0.38729	-2.58603	0.00970885	0.0421699	47.0127	50.9014	49.6715	28.0599	22.9621	25.7144	49.3203	78.1785	48.8255	21.8165	21.845	23.1023	up-regulated
KP1_RS13690	yddG	aromatic amino acid DMT transporter YddG	21.6578	1.40107	0.54201	-2.58495	0.00973928	0.042222	21.8664	18.8114	28.5611	9.90351	36.5306	8.22861	47.0785	23.7934	36.0188	6.94162	9.10206	13.0578	up-regulated
KP1_RS00340	rhaA	L-rhamnose isomerase	21.8344	1.44477	0.558874	-2.58514	0.00973404	0.042222	27.3329	39.8359	21.1104	27.2347	13.5685	24.6858	51.5621	14.446	13.6071	16.8582	2.73062	9.04002	up-regulated
KP1_RS22390	---	histidine kinase	14.8234	1.63509	0.632846	-2.58371	0.00977453	0.0422947	21.8664	28.7704	13.6597	12.3794	7.30612	17.4858	30.2647	4.24883	24.8129	3.96664	9.10206	4.01779	up-regulated
KP1_RS14490	---	ABC transporter permease	2.63769	4.29785	1.66685	-2.57842	0.00992533	0.0427494	3.27995	8.85242	1.24179	0	0	6.17146	5.60458	1.69953	4.80251	0	0	0	up-regulated
KP1_RS20925	pduM	microcompartment protein PduM	14.0834	1.28634	0.499236	-2.57661	0.00997742	0.0428895	24.053	16.5983	23.594	18.9817	13.5685	18.5144	11.2092	12.7465	9.60501	8.92495	8.19186	3.01334	up-regulated
KP1_RS12870	---	GrpB family protein	2.5066	4.23377	1.64424	-2.57492	0.0100265	0.0430592	3.27995	1.10655	6.20894	2.47588	0	0	5.60458	3.39906	8.00418	0	0	0	up-regulated
KP1_RS06165	---	sugar ABC transporter permease	14.9187	1.88848	0.735178	-2.56874	0.0102069	0.0437521	14.2131	19.918	19.8686	32.1864	28.1808	28.8001	3.36275	13.5963	4.00209	5.94996	0.910206	8.03558	up-regulated
KP1_RS11165	---	glycosyltransferase	5.25451	5.29606	2.06359	-2.56643	0.0102751	0.0440031	15.3065	28.7704	2.48358	12.3794	0	4.1143	0	0	0	0	0	0	up-regulated
KP1_RS18825	pta	phosphate acetyltransferase	13.6774	2.09069	0.814844	-2.56576	0.0102951	0.0440477	16.3998	45.3687	19.8686	8.25293	6.26239	10.2858	32.5066	7.64789	5.60292	1.98332	0.910206	9.04002	up-regulated
KP1_RS15620	---	invasion regulator SirB2	23.5226	1.13429	0.442924	-2.56091	0.0104397	0.0445415	16.3998	21.0245	39.7372	24.7588	41.7493	24.6858	16.8137	35.6902	24.0125	15.8666	5.46124	16.0712	up-regulated
KP1_RS17225	---	glycosyltransferase family 4 protein	11.3135	1.83946	0.718939	-2.55857	0.0105103	0.0447413	2.18664	6.63932	17.385	8.25293	12.5248	14.4001	13.451	35.6902	13.6071	3.96664	3.64083	4.01779	up-regulated
KP1_RS02460	---	ABC transporter permease	18.3187	1.68151	0.657755	-2.55644	0.0105751	0.0449097	18.5864	27.6638	8.69252	14.8553	35.4869	13.3715	54.9249	11.8967	13.6071	12.8916	1.82041	6.02668	up-regulated
KP1_RS20470	cysD	sulfate adenylyltransferase subunit CysD	30.1304	2.01339	0.787702	-2.55603	0.0105873	0.0449201	14.2131	21.0245	9.93431	6.60234	19.8309	12.3429	81.8269	84.9766	83.2434	3.96664	14.5633	9.04002	up-regulated
KP1_RS17020	---	phosphotransferase	48.338	1.01447	0.397523	-2.55198	0.0107113	0.045305	62.3191	65.2866	48.4298	66.8487	90.8047	59.6574	29.1438	31.4413	44.023	12.8916	30.0368	39.1734	up-regulated
KP1_RS01805	---	carbon-phosphorus lyase complex subunit PhnI	22.5099	1.36378	0.535284	-2.54778	0.0108411	0.0457847	24.053	44.2621	14.9015	23.1082	12.5248	24.6858	53.804	32.2911	9.60501	9.91661	10.9225	10.0445	up-regulated
KP1_RS18715	cysT	sulfate/thiosulfate ABC transporter permease CysT	13.9141	1.58267	0.624753	-2.53327	0.0113002	0.0473307	13.1198	13.2786	9.93431	9.90351	11.4811	21.6001	24.6602	21.2442	24.8129	10.9083	0	6.02668	up-regulated
KP1_RS04700	---	type II secretion system protein N	13.5667	1.45187	0.575138	-2.52439	0.0115898	0.0484106	19.6797	19.918	16.1433	9.90351	6.26239	14.4001	32.5066	11.8967	14.4075	8.92495	2.73062	6.02668	up-regulated
KP1_RS04755	gspC	type II secretion system protein GspC	7.43866	2.86919	1.13686	-2.5238	0.0116094	0.0484295	12.0265	11.0655	6.20894	17.3311	15.656	19.5429	1.12092	0	2.40125	0.991661	0.910206	2.00889	up-regulated
KP1_RS05615	---	DUF2754 domain-containing protein	19.0572	1.4942	0.593317	-2.51838	0.0117896	0.0489772	49.1993	32.09	14.9015	4.12646	15.656	16.4572	19.0556	31.4413	21.6113	8.92495	8.19186	7.03113	up-regulated
KP1_RS04710	gspL	type II secretion system protein GspL	26.9242	1.41214	0.561717	-2.51397	0.011938	0.0495036	38.2661	50.9014	39.7372	25.5841	19.8309	16.4572	71.7386	13.5963	11.2058	12.8916	11.8327	11.0489	up-regulated
KP1_RS10615	chbC	PTS N%2CN'-diacetylchitobiose transporter subunit IIC	6.66309	3.18602	1.26792	-2.51279	0.0119781	0.0496251	12.0265	26.5573	3.72537	9.90351	1.04373	16.4572	3.36275	2.5493	1.60084	0	2.73062	0	up-regulated
KP1_RS06055	cof	HMP-PP phosphatase	827.28	1.26619	0.504319	-2.51069	0.0120497	0.0497865	1360.09	1405.32	880.428	1332.85	1445.57	1451.32	301.526	318.662	223.317	390.714	359.531	458.028	up-regulated
KP1_RS00015	asnA	aspartate--ammonia ligase	381.572	-4.42707	0.194569	22.7532	1.33e-114	6.1e-111	79.8122	70.8194	63.3312	66.8487	56.3615	37.0287	70.6177	63.7325	52.8276	1542.03	1295.22	1180.23	down-regulated
KP1_RS01530	---	lytic transglycosylase F	501.475	-5.14989	0.247094	20.8418	1.81e-96	4.14e-93	37.1728	82.9915	53.3969	55.2946	27.137	48.3431	43.7157	70.5306	49.6259	1891.1	1783.09	1875.3	down-regulated
KP1_RS07735	asnB	asparagine synthase B	375.252	-2.55695	0.158956	16.0859	3.2e-58	3.67e-55	139.945	193.647	157.707	176.613	202.484	201.601	169.258	140.211	140.073	1006.54	929.321	1045.63	down-regulated
KP1_RS24695	lldD	FMN-dependent L-lactate dehydrogenase LldD	435.122	-3.79165	0.243383	15.579	1.01e-54	9.26e-52	103.865	147.172	115.486	81.704	83.4986	89.4861	160.291	82.4273	68.8359	1504.35	1328.9	1455.44	down-regulated
KP1_RS16900	---	class I SAM-dependent methyltransferase	94.4761	-11.0021	0.722469	15.2285	2.29e-52	1.75e-49	0	0	0	0	0	0	0	0	0	386.748	362.262	384.703	down-regulated
KP1_RS18655	cysK	cysteine synthase A	1563.34	-3.31217	0.230058	14.3971	5.4e-47	3.53e-44	336.742	289.917	383.713	500.127	557.353	499.888	512.259	666.217	602.715	4896.82	4606.55	4907.73	down-regulated
KP1_RS00020	viaA	ATPase RavA stimulator ViaA	266.763	-2.40573	0.173602	13.8578	1.14e-43	6.53e-41	181.491	125.04	141.564	99.0351	128.379	122.401	114.333	111.319	135.271	638.629	703.589	700.099	down-regulated
KP1_RS16870	iroB	salmochelin biosynthesis C-glycosyltransferase IroB	46.5298	-9.98035	0.744705	13.4018	5.9e-41	3e-38	0	0	0	0	0	0	0	0	0	190.399	181.131	186.827	down-regulated
KP1_RS11670	---	Glu/Leu/Phe/Val dehydrogenase	400.101	-2.44943	0.191536	12.7883	1.91e-37	8.72e-35	176.024	221.311	214.829	232.733	221.271	203.658	128.905	151.258	152.88	1030.34	1097.71	970.296	down-regulated
KP1_RS12780	---	MFS transporter	90.3629	-4.57447	0.367377	12.4517	1.37e-35	5.7e-33	27.3329	5.53277	11.1761	5.77705	21.9184	10.2858	8.96733	13.5963	16.8088	328.24	340.417	294.303	down-regulated
KP1_RS16300	edd	phosphogluconate dehydratase	232.655	-1.7866	0.152594	11.7082	1.16e-31	4.42e-29	149.785	136.106	127.904	127.92	189.959	137.829	128.905	156.357	143.275	536.488	455.103	502.223	down-regulated
KP1_RS25650	glmS	glutamine--fructose-6-phosphate transaminase (isomerizing)	2154.67	-1.82316	0.156978	11.6141	3.5e-31	1.23e-28	1121.74	1025.77	1346.1	1417.85	1367.29	1178.75	1213.95	1449.7	1739.31	4830.38	4602	4563.2	down-regulated
KP1_RS15345	pfkB	6-phosphofructokinase II	277.372	-1.80171	0.174372	10.3326	5.02e-25	1.64e-22	195.704	152.704	171.367	214.576	173.26	197.487	137.873	150.409	145.676	615.821	500.613	672.979	down-regulated
KP1_RS03825	osmY	molecular chaperone OsmY	261.555	-1.82817	0.182544	10.0149	1.31e-23	3.54e-21	139.945	106.229	199.928	170.836	152.385	170.744	187.193	168.254	142.474	522.605	641.695	536.375	down-regulated
KP1_RS08105	galE	UDP-glucose 4-epimerase GalE	722.205	-1.51443	0.151223	10.0145	1.32e-23	3.54e-21	425.301	408.318	602.268	591.735	508.297	509.145	422.585	525.155	445.833	1427	1315.25	1485.58	down-regulated
KP1_RS15960	---	TonB-dependent siderophore receptor	467.871	-2.90685	0.295755	9.82859	8.48e-23	2.16e-20	238.343	256.72	202.412	96.5592	107.504	103.886	211.853	188.648	199.304	1360.56	1184.18	1464.48	down-regulated
KP1_RS17360	galF	GalU regulator GalF	1359.33	-2.07829	0.215111	9.66148	4.39e-22	1.06e-19	1032.09	942.783	1015.78	681.692	577.184	590.403	625.471	710.404	601.114	3321.07	3168.43	3045.48	down-regulated
KP1_RS05585	hemB	porphobilinogen synthase	688.591	-2.08616	0.232971	8.95459	3.41e-19	6.5e-17	258.023	219.098	391.163	392.014	324.601	406.288	460.697	495.414	472.246	1708.63	1493.65	1641.27	down-regulated
KP1_RS15225	ppsA	phosphoenolpyruvate synthase	475.513	-1.69883	0.190994	8.89467	5.86e-19	1.07e-16	290.823	278.851	324.107	216.227	279.72	230.401	367.661	361.151	391.404	1004.55	1013.06	948.198	down-regulated
KP1_RS17355	---	phosphatase PAP2 family protein	129.564	-2.05749	0.237105	8.67755	4.04e-18	6.38e-16	100.585	75.2456	98.1013	54.4693	67.8426	46.2859	80.706	54.385	75.2393	279.648	295.817	326.445	down-regulated
KP1_RS11970	---	anion permease	1061.3	-1.05012	0.122704	8.55816	1.15e-17	1.69e-15	904.174	733.645	875.461	865.732	795.324	885.604	724.112	824.273	925.283	1962.5	1530.97	1708.56	down-regulated
KP1_RS09555	putA	trifunctional transcriptional regulator/proline dehydrogenase/L-glutamate gamma-semialdehyde dehydrogenase	377.92	-2.85339	0.338491	8.42974	3.46e-17	4.96e-15	200.077	237.909	119.212	80.8787	79.3236	78.1718	212.974	148.709	173.691	1064.05	1042.19	1097.86	down-regulated
KP1_RS24690	lldR	transcriptional regulator LldR	71.3616	-2.14818	0.262214	8.19249	2.56e-16	3.05e-14	47.0127	49.7949	40.979	26.4094	41.7493	36.0002	53.804	24.6432	27.2142	158.666	179.311	170.756	down-regulated
KP1_RS06095	---	YbaY family lipoprotein	426.856	-1.21383	0.148171	8.19215	2.57e-16	3.05e-14	322.529	293.237	419.725	307.009	316.251	371.316	261.173	305.066	293.753	741.762	729.075	761.371	down-regulated
KP1_RS03830	---	DUF1328 domain-containing protein	123.887	-2.37519	0.290624	8.17274	3.01e-16	3.45e-14	50.2926	94.057	57.1223	74.2763	81.4111	52.4574	28.0229	64.5822	42.4221	273.698	345.878	322.427	down-regulated
KP1_RS18500	---	nucleoside deaminase	32.0903	-3.25914	0.404602	8.05517	7.94e-16	8.65e-14	9.83986	14.3852	24.8358	6.60234	5.21866	5.14288	8.96733	10.1972	8.00418	84.2912	100.123	107.476	down-regulated
KP1_RS04115	carB	carbamoyl-phosphate synthase large subunit	803.226	-2.56929	0.325515	7.89299	2.95e-15	3e-13	333.462	354.097	301.755	208.799	239.015	186.172	493.203	576.141	542.683	2378.99	1837.71	2186.68	down-regulated
KP1_RS11980	---	flavocytochrome c	2477.58	-1.33049	0.171631	7.75205	9.04e-15	9e-13	1624.67	1504.91	2391.69	1632.43	1465.4	1631.32	1870.81	2113.37	1938.61	4884.92	3808.3	4864.54	down-regulated
KP1_RS25465	ibpA	heat shock chaperone IbpA	121.387	-1.70511	0.220212	7.74303	9.71e-15	9.46e-13	84.1855	65.2866	106.794	75.9269	107.504	69.9432	57.1667	56.9343	75.2393	261.798	245.756	250.107	down-regulated
KP1_RS14110	---	S-(hydroxymethyl)glutathione dehydrogenase/class III alcohol dehydrogenase	238.013	-1.6307	0.213935	7.62241	2.49e-14	2.23e-12	113.705	100.696	163.916	188.992	164.91	212.915	137.873	173.352	148.077	490.872	440.54	520.303	down-regulated
KP1_RS15460	galU	UTP--glucose-1-phosphate uridylyltransferase GalU	978.472	-1.38564	0.182065	7.61069	2.73e-14	2.4e-12	671.297	578.727	858.076	774.95	810.98	781.718	473.027	576.991	749.991	1724.5	1893.23	1848.18	down-regulated
KP1_RS00155	glnA	glutamate--ammonia ligase	847.449	-1.44373	0.19148	7.53987	4.7e-14	4.06e-12	586.018	629.629	820.822	468.766	549.003	513.259	555.974	739.296	472.246	1438.9	1877.76	1517.72	down-regulated
KP1_RS21685	---	M48 family metallopeptidase	286.577	-1.0676	0.142009	7.51782	5.57e-14	4.72e-12	271.143	205.819	257.05	210.45	178.478	240.687	220.821	221.789	219.314	455.172	495.152	463.05	down-regulated
KP1_RS02765	---	sugar phosphate isomerase/epimerase	87.3953	-2.13772	0.295509	7.23401	4.69e-13	3.46e-11	69.9723	52.008	65.8148	53.644	52.1866	43.2002	36.9902	27.1925	25.6134	196.349	233.923	191.849	down-regulated
KP1_RS00410	hslU	HslU--HslV peptidase ATPase subunit	1062.93	-1.53534	0.213223	7.20061	5.99e-13	4.36e-11	847.321	832.128	1059.25	716.354	711.825	667.546	480.873	595.686	577.902	2326.44	1946.02	1993.83	down-regulated
KP1_RS14070	---	glucan biosynthesis protein	362.015	-1.61393	0.225513	7.1567	8.26e-13	5.82e-11	157.438	244.548	247.116	282.25	315.207	321.944	187.193	222.639	172.09	698.129	766.394	729.228	down-regulated
KP1_RS01110	rplK	50S ribosomal protein L11	2223.63	-1.36271	0.190943	7.13674	9.56e-13	6.63e-11	1627.95	1780.44	1809.29	1342.75	1353.72	1237.38	1235.25	1725.87	2253.98	4289.92	3895.68	4131.29	down-regulated
KP1_RS15495	---	Lrp/AsnC family transcriptional regulator	62.9074	-2.42738	0.3435	7.06661	1.59e-12	1.02e-10	17.4931	22.1311	28.5611	27.2347	36.5306	13.3715	57.1667	36.5399	31.2163	142.799	152.004	189.84	down-regulated
KP1_RS19110	---	alpha-2-macroglobulin family protein	1393.32	-1.37982	0.199979	6.89985	5.21e-12	3.1e-10	1196.09	1005.86	1148.65	767.522	663.814	793.032	1138.85	1093.65	1146.2	2685.42	2228.18	2852.63	down-regulated
KP1_RS08010	pal	peptidoglycan-associated lipoprotein Pal	1363.3	-1.15545	0.167629	6.89291	5.47e-12	3.21e-10	1322.91	1179.59	954.936	1138.08	813.067	948.347	863.106	941.541	1226.24	2117.2	2395.66	2458.89	down-regulated
KP1_RS02070	efp	elongation factor P	546.793	-1.00608	0.146486	6.86813	6.5e-12	3.77e-10	365.168	393.933	440.835	469.592	455.067	465.945	340.759	464.822	532.278	846.878	889.272	896.971	down-regulated
KP1_RS02010	groL	chaperonin GroEL	8643.77	-1.91627	0.285551	6.71078	1.94e-11	1.03e-09	6794.97	6151.33	8300.12	5241.43	4811.6	5010.19	2926.71	3408.41	3290.52	21275.1	17382.2	19132.7	down-regulated
KP1_RS15965	emtA	membrane-bound lytic murein transglycosylase EmtA	170.003	-2.42823	0.372035	6.52689	6.72e-11	3.38e-09	107.145	94.057	114.245	29.7105	51.1429	36.0002	95.2779	122.366	80.8422	454.181	395.03	460.037	down-regulated
KP1_RS11445	---	oxidoreductase	161.218	-1.27594	0.195539	6.52525	6.79e-11	3.38e-09	135.571	94.057	145.289	139.474	118.985	116.229	91.9151	92.6245	136.071	319.315	245.756	299.325	down-regulated
KP1_RS04900	pyrH	UMP kinase	395.322	-1.04845	0.16135	6.49794	8.14e-11	3.97e-09	294.103	325.327	317.898	252.54	277.633	266.401	310.494	344.155	418.618	680.279	641.695	614.722	down-regulated
KP1_RS08100	galT	galactose-1-phosphate uridylyltransferase	365.37	-1.36346	0.210395	6.48046	9.14e-11	4.36e-09	230.69	227.95	334.041	313.611	276.589	347.659	171.5	213.291	244.928	670.363	622.581	731.237	down-regulated
KP1_RS22530	---	pirin family protein	123.248	-1.53512	0.239401	6.41232	1.43e-10	6.63e-09	77.6256	109.549	132.871	66.8487	92.8922	70.9717	63.8922	70.5306	68.8359	237.007	263.96	223.992	down-regulated
KP1_RS08095	galK	galactokinase	443.663	-1.05039	0.163953	6.40667	1.49e-10	6.81e-09	377.195	340.818	417.241	386.237	345.475	414.516	300.406	296.568	272.142	691.187	663.54	818.624	down-regulated
KP1_RS20415	rpoS	RNA polymerase sigma factor RpoS	689.124	-1.27538	0.201832	6.31902	2.63e-10	1.17e-08	518.233	434.875	584.882	617.319	700.344	543.088	372.144	389.193	417.018	1182.06	1239.7	1270.63	down-regulated
KP1_RS02005	---	co-chaperone GroES	785.688	-1.54483	0.245412	6.29483	3.08e-10	1.34e-08	485.433	503.482	912.715	529.838	535.435	552.345	377.749	544.7	339.377	1694.75	1364.4	1588.03	down-regulated
KP1_RS01115	rplA	50S ribosomal protein L1	3432.33	-1.38552	0.221111	6.26618	3.7e-10	1.55e-08	2851.37	2675.65	3477.01	2004.64	1856.8	1735.21	1953.76	2302.02	3159.25	6765.11	5896.32	6510.82	down-regulated
KP1_RS04110	carA	glutamine-hydrolyzing carbamoyl-phosphate synthase small subunit	81.8821	-1.91685	0.306614	6.25166	4.06e-10	1.69e-08	25.1463	34.3031	57.1223	46.2164	34.4432	37.0287	72.8596	56.0846	71.2372	196.349	152.915	198.88	down-regulated
KP1_RS08925	lolA	outer membrane lipoprotein chaperone LolA	315.424	-1.16375	0.187944	6.192	5.94e-10	2.43e-08	221.944	163.77	243.391	203.022	227.534	249.944	240.997	294.019	320.967	555.33	509.716	554.455	down-regulated
KP1_RS23770	hslO	Hsp33 family molecular chaperone HslO	285.349	-1.08739	0.177526	6.12526	9.05e-10	3.64e-08	258.023	180.368	254.567	262.443	193.09	158.401	216.337	228.587	252.132	443.272	507.895	469.077	down-regulated
KP1_RS04565	acnB	bifunctional aconitate hydratase 2/2-methylisocitrate dehydratase	2806.17	-1.46098	0.240562	6.07319	1.25e-09	4.74e-08	1626.86	1355.53	2199.21	1531.74	1612.57	1443.09	2433.51	2789.78	2566.94	5694.12	4661.17	5759.5	down-regulated
KP1_RS17410	---	positive transcription regulator	15.9926	-2.81073	0.464376	6.0527	1.42e-09	5.34e-08	3.27995	6.63932	7.45073	1.65059	3.1312	8.22861	8.96733	10.1972	8.00418	39.6664	55.5226	39.1734	down-regulated
KP1_RS23410	rpmD	50S ribosomal protein L30	133.616	-1.26641	0.209705	6.03899	1.55e-09	5.77e-08	96.212	75.2456	80.7163	81.704	100.198	104.915	114.333	88.3757	147.277	238.99	239.384	236.045	down-regulated
KP1_RS02770	iolE	myo-inosose-2 dehydratase	167.552	-2.3144	0.383351	6.03729	1.57e-09	5.79e-08	95.1187	116.188	144.047	90.7822	90.8047	101.829	43.7157	28.892	46.4242	386.748	492.422	373.654	down-regulated
KP1_RS17400	---	response regulator transcription factor	25.8877	-2.47467	0.410626	6.02659	1.67e-09	6.08e-08	7.65323	22.1311	19.8686	4.95176	12.5248	8.22861	15.6928	9.34743	9.60501	69.4162	51.8818	79.3513	down-regulated
KP1_RS19445	clpB	ATP-dependent chaperone ClpB	674.383	-1.60115	0.267482	5.986	2.15e-09	7.63e-08	512.766	483.564	476.847	534.79	537.522	616.117	219.7	288.071	354.585	1426.01	1329.81	1312.81	down-regulated
KP1_RS22860	cgtA	Obg family GTPase CgtA	204.186	-1.09763	0.184547	5.94773	2.72e-09	9.29e-08	172.744	149.385	119.212	155.98	170.128	199.544	122.18	147.859	192.1	300.473	374.095	346.534	down-regulated
KP1_RS09605	---	isochorismatase family protein	41.876	-1.98453	0.333916	5.94321	2.79e-09	9.48e-08	17.4931	35.4097	29.8029	9.07822	29.2245	18.5144	25.7811	27.1925	24.8129	99.1661	75.5471	110.489	down-regulated
KP1_RS18560	---	Nramp family divalent metal transporter	98.5294	-2.48279	0.420959	5.89792	3.68e-09	1.2e-07	66.6924	40.9425	76.9909	15.6806	15.656	29.8287	42.5948	56.9343	68.0355	258.823	282.164	228.009	down-regulated
KP1_RS10000	tkt	transketolase	553.01	-1.59993	0.271463	5.89372	3.78e-09	1.22e-07	287.543	330.859	470.638	505.904	532.303	411.43	248.843	299.967	213.712	1130.49	983.023	1221.41	down-regulated
KP1_RS02755	iolD	3D-(3%2C5/4)-trihydroxycyclohexane-1%2C2-dione acylhydrolase (decyclizing)	442.829	-1.54229	0.261877	5.88939	3.88e-09	1.24e-07	262.396	260.04	280.644	350.749	397.662	435.088	292.559	219.24	198.504	634.663	1196.92	785.477	down-regulated
KP1_RS12010	mqo	malate dehydrogenase (quinone)	58.3943	-1.76584	0.300405	5.8782	4.15e-09	1.32e-07	27.3329	32.09	40.979	36.3129	50.0991	32.9144	40.353	25.493	43.2226	93.2161	189.323	89.3958	down-regulated
KP1_RS23415	rpsE	30S ribosomal protein S5	1373.64	-1.16878	0.199266	5.86545	4.48e-09	1.41e-07	990.546	1024.67	1139.96	777.426	893.435	804.346	1052.54	1168.43	1570.42	2478.16	2342.87	2240.92	down-regulated
KP1_RS20365	---	heme ABC transporter ATP-binding protein	60.1558	-3.30746	0.574331	5.75879	8.47e-09	2.57e-07	21.8664	30.9835	28.5611	1.65059	17.7434	17.4858	35.8693	11.8967	3.20167	163.624	201.156	187.832	down-regulated
KP1_RS04030	nhaA	Na+/H+ antiporter NhaA	78.6911	-1.53138	0.265999	5.75709	8.56e-09	2.58e-07	64.5058	85.2046	62.0894	47.0417	51.1429	31.8859	56.0458	45.0376	39.2205	136.849	166.568	158.703	down-regulated
KP1_RS14060	---	LbetaH domain-containing protein	124.021	-1.29814	0.231082	5.61768	1.94e-08	5.31e-07	95.1187	59.7539	79.4745	96.5592	104.373	108	71.7386	129.164	72.838	202.299	214.809	254.125	down-regulated
KP1_RS19505	---	PepSY domain-containing protein	411.512	-1.22914	0.218918	5.61461	1.97e-08	5.37e-07	299.569	296.556	230.973	229.431	289.114	253.03	328.428	383.244	460.24	805.228	618.03	744.295	down-regulated
KP1_RS13870	---	TonB-dependent receptor	153.967	-1.10307	0.197606	5.58217	2.38e-08	6.32e-07	127.918	139.426	121.695	87.481	101.242	97.7147	135.631	143.61	122.464	204.282	284.895	281.245	down-regulated
KP1_RS22870	rpmA	50S ribosomal protein L27	210.276	-1.52502	0.27499	5.54575	2.93e-08	7.61e-07	97.3053	73.0325	126.662	140.3	130.467	192.344	140.115	174.202	212.111	461.122	415.054	360.596	down-regulated
KP1_RS04120	---	YgdI/YgdR family lipoprotein	46.1634	-1.67764	0.3054	5.49327	3.95e-08	1.01e-06	27.3329	13.2786	40.979	29.7105	30.2682	25.7144	39.2321	28.892	32.8171	67.4329	93.7512	124.551	down-regulated
KP1_RS23455	rpsQ	30S ribosomal protein S17	444.974	-1.00148	0.183319	5.46305	4.68e-08	1.18e-06	336.742	377.335	324.107	367.255	346.519	278.744	289.196	353.503	527.475	701.104	714.512	723.202	down-regulated
KP1_RS14440	---	winged helix-turn-helix domain-containing protein	22.4732	-3.44451	0.633026	5.44133	5.29e-08	1.32e-06	2.18664	0	3.72537	4.95176	2.08746	10.2858	14.5719	15.2958	4.80251	73.3829	70.0859	68.3024	down-regulated
KP1_RS11800	---	fumarate hydratase	673.734	-1.05352	0.193969	5.43138	5.59e-08	1.38e-06	542.286	501.269	810.888	447.309	480.117	383.659	505.533	526.005	582.704	1132.48	1096.8	1075.76	down-regulated
KP1_RS05380	---	tRNA-Thr	37.2281	-3.50192	0.646203	5.41923	5.99e-08	1.47e-06	22.9597	9.95898	11.1761	18.9817	8.34986	15.4286	4.48367	2.5493	0	159.657	93.7512	99.4402	down-regulated
KP1_RS02760	---	Gfo/Idh/MocA family oxidoreductase	167.338	-1.77847	0.329482	5.39778	6.75e-08	1.65e-06	118.078	170.409	98.1013	117.192	130.467	127.543	65.0131	62.0329	48.8255	362.948	414.144	293.298	down-regulated
KP1_RS23420	rplR	50S ribosomal protein L18	1004.98	-1.18212	0.219701	5.38058	7.42e-08	1.79e-06	751.109	688.276	752.524	630.524	627.283	574.974	765.586	802.179	1272.66	1959.52	1582.85	1652.32	down-regulated
KP1_RS16860	---	hypothetical protein	4.40643	-6.58033	1.22814	5.35798	8.42e-08	2.02e-06	0	0	0	0	0	0	0	0	0	22.8082	20.0245	10.0445	down-regulated
KP1_RS04020	dnaK	molecular chaperone DnaK	1492.22	-1.40035	0.264053	5.30327	1.14e-07	2.63e-06	1309.79	1263.68	1779.48	1005.21	932.053	1032.69	694.968	819.174	689.96	3041.42	2555.86	2782.32	down-regulated
KP1_RS12015	---	LysR family transcriptional regulator	66.7873	-1.30302	0.25156	5.17976	2.22e-07	4.89e-06	59.0392	53.1145	36.0119	50.3429	49.0554	40.1145	68.3759	37.3897	46.4242	113.049	92.841	155.689	down-regulated
KP1_RS15475	---	YchJ family protein	153.689	-1.21066	0.234538	5.16189	2.44e-07	5.3e-06	137.758	94.057	131.63	93.2581	92.8922	68.9146	140.115	150.409	132.069	271.715	280.344	251.112	down-regulated
KP1_RS02325	rpsF	30S ribosomal protein S6	1344.67	-1.02205	0.198922	5.13794	2.78e-07	5.94e-06	957.746	871.964	1200.81	795.582	1005.11	816.689	1181.45	1374.07	1418.34	2215.37	2067.08	2231.88	down-regulated
KP1_RS11530	---	aldehyde dehydrogenase family protein	70.1484	-1.6178	0.315303	5.13093	2.88e-07	6.14e-06	30.6129	50.9014	68.2984	39.614	28.1808	39.0859	75.1014	32.2911	52.8276	170.566	143.813	110.489	down-regulated
KP1_RS19865	---	hypothetical protein	30.4903	-1.4378	0.282316	5.09289	3.53e-07	7.31e-06	20.773	15.4917	19.8686	22.2829	20.8746	23.6572	23.5392	28.892	16.8088	51.5664	71.9063	50.2223	down-regulated
KP1_RS14245	anmK	anhydro-N-acetylmuramic acid kinase	250.444	-1.02095	0.200711	5.08666	3.64e-07	7.52e-06	159.624	174.835	295.546	170.01	164.91	175.886	211.853	227.737	212.911	357.989	405.042	448.988	down-regulated
KP1_RS13865	---	YncE family protein	199.207	-2.44584	0.484556	5.04759	4.47e-07	8.94e-06	127.918	101.803	115.486	42.0899	40.7055	14.4001	118.817	156.357	131.268	469.055	535.201	537.379	down-regulated
KP1_RS08475	glnQ	glutamine ABC transporter ATP-binding protein GlnQ	177.011	-1.37352	0.272468	5.04104	4.63e-07	9.18e-06	133.385	190.327	182.543	108.113	116.898	69.9432	128.905	119.817	91.2476	274.69	386.838	321.423	down-regulated
KP1_RS11440	---	hypothetical protein	64.2577	-1.61895	0.326345	4.96085	7.02e-07	1.32e-05	34.9862	26.5573	42.2208	57.7705	64.7114	59.6574	21.2974	36.5399	36.8192	165.607	107.404	117.52	down-regulated
KP1_RS12185	---	universal stress protein	166.628	-1.00488	0.202586	4.96028	7.04e-07	1.32e-05	113.705	127.254	106.794	128.746	136.729	105.943	151.324	192.897	133.67	231.057	263.05	308.365	down-regulated
KP1_RS19920	nrdF	class 1b ribonucleoside-diphosphate reductase subunit beta	38.2352	-1.83569	0.371705	4.93856	7.87e-07	1.47e-05	28.4263	47.5818	29.8029	18.1564	15.656	19.5429	13.451	13.5963	24.0125	97.1827	80.0982	71.3157	down-regulated
KP1_RS23440	rplE	50S ribosomal protein L5	1405.21	-1.04962	0.214371	4.89631	9.77e-07	1.77e-05	1121.74	998.111	916.44	880.587	977.977	877.375	1189.29	1209.22	1805.74	2495.02	2118.96	2272.06	down-regulated
KP1_RS00735	rfbA	glucose-1-phosphate thymidylyltransferase RfbA	127.454	-1.08564	0.224817	4.82897	1.37e-06	2.41e-05	102.772	78.5653	79.4745	124.619	108.548	145.029	82.9478	73.9296	99.2518	218.165	191.143	224.996	down-regulated
KP1_RS15350	ghoS	type V toxin-antitoxin system endoribonuclease antitoxin GhoS	39.7855	-1.42745	0.296956	4.80693	1.53e-06	2.67e-05	25.1463	37.6228	28.5611	23.9335	25.0496	30.8573	26.902	30.5916	23.2121	56.5247	55.5226	113.502	down-regulated
KP1_RS02745	iolC	5-dehydro-2-deoxygluconokinase	596.689	-1.74431	0.363977	4.79235	1.65e-06	2.86e-05	313.782	254.507	285.611	598.337	699.3	530.745	285.834	217.54	196.903	1133.47	1479.09	1165.16	down-regulated
KP1_RS22875	rplU	50S ribosomal protein L21	666.527	-1.42951	0.298685	4.78603	1.7e-06	2.92e-05	239.437	221.311	604.751	458.037	423.755	474.174	545.886	665.367	581.103	1328.83	1282.48	1173.19	down-regulated
KP1_RS08480	glnP	glutamine ABC transporter permease GlnP	121.218	-1.08669	0.227045	4.78621	1.7e-06	2.92e-05	111.518	85.2046	146.531	82.5293	82.4548	74.0575	75.1014	93.4743	101.653	164.616	227.552	209.929	down-regulated
KP1_RS23500	rplC	50S ribosomal protein L3	1190.61	-1.13477	0.237365	4.78072	1.75e-06	2.98e-05	914.014	873.07	1132.51	604.114	709.738	640.803	905.7	1125.94	1343.1	2271.89	1894.14	1872.29	down-regulated
KP1_RS04835	erpA	iron-sulfur cluster insertion protein ErpA	117.08	-1.15197	0.241926	4.76167	1.92e-06	3.27e-05	74.3456	71.926	124.179	71.8005	94.9796	79.2004	65.0131	104.521	120.863	240.974	188.413	168.747	down-regulated
KP1_RS21075	---	YgdI/YgdR family lipoprotein	92.8404	-1.59838	0.336533	4.74956	2.04e-06	3.42e-05	55.7592	32.09	59.6059	31.3611	79.3236	44.2288	63.8922	87.5259	100.052	160.649	195.694	203.903	down-regulated
KP1_RS07255	fepA	siderophore enterobactin receptor FepA	224.612	-2.3374	0.496739	4.70549	2.53e-06	4.2e-05	106.052	146.065	137.839	45.3911	22.9621	34.9716	156.928	178.451	175.291	482.939	619.85	588.606	down-regulated
KP1_RS16725	---	Na+/H+ antiporter	33.4418	-1.45828	0.310872	4.69093	2.72e-06	4.48e-05	25.1463	19.918	17.385	15.6806	16.6997	25.7144	22.4183	30.5916	35.2184	51.5664	64.6246	76.338	down-regulated
KP1_RS08485	glnH	glutamine ABC transporter substrate-binding protein GlnH	251.626	-1.16946	0.249516	4.6869	2.77e-06	4.55e-05	207.73	171.516	307.964	122.969	170.128	172.801	227.546	209.892	136.871	383.773	501.524	406.801	down-regulated
KP1_RS07170	betI	transcriptional regulator BetI	249.197	-1.15064	0.246421	4.66939	3.02e-06	4.89e-05	179.304	147.172	213.588	142.776	131.51	154.286	214.095	242.183	292.953	377.823	429.617	465.059	down-regulated
KP1_RS14115	---	metal/formaldehyde-sensitive transcriptional repressor	75.8898	-1.50498	0.322894	4.66091	3.15e-06	5.04e-05	49.1993	35.4097	52.1551	33.837	62.6239	25.7144	62.7713	87.5259	58.4305	160.649	163.837	118.525	down-regulated
KP1_RS19900	---	carboxymuconolactone decarboxylase family protein	44.2225	-2.4501	0.529786	4.62469	3.75e-06	5.96e-05	6.55991	8.85242	33.5283	7.42763	10.4373	17.4858	38.1112	42.4883	23.2121	100.158	93.7512	148.658	down-regulated
KP1_RS03765	fhuF	siderophore-iron reductase FhuF	180.722	-1.78075	0.385281	4.62195	3.8e-06	6.02e-05	145.411	163.77	136.597	51.1681	53.2303	43.2002	135.631	132.563	149.678	400.631	403.221	353.565	down-regulated
KP1_RS13320	---	LysR family transcriptional regulator	41.0512	-1.4921	0.32299	4.61965	3.84e-06	6.05e-05	41.5461	12.1721	26.0776	42.9152	33.3994	22.6287	29.1438	22.9437	23.2121	73.3829	82.8288	82.3646	down-regulated
KP1_RS15360	tonB	TonB system transport protein TonB	623.317	-1.64067	0.356037	4.60815	4.06e-06	6.35e-05	560.872	486.883	550.112	203.022	166.997	212.915	461.818	512.409	513.068	1322.88	1165.97	1322.86	down-regulated
KP1_RS23395	rpsM	30S ribosomal protein S13	969.638	-1.03339	0.225463	4.58342	4.57e-06	7.06e-05	602.418	553.277	927.616	626.397	657.551	620.231	845.171	932.193	1151	1624.34	1525.51	1569.95	down-regulated
KP1_RS23450	rplN	50S ribosomal protein L14	1987.75	-1.06023	0.231613	4.57761	4.7e-06	7.2e-05	1439.9	1313.48	1365.97	1288.28	1368.33	1366.98	1421.32	1674.89	2831.08	3475.77	3113.82	3193.14	down-regulated
KP1_RS00415	hslV	ATP-dependent protease subunit HslV	141.251	-1.34824	0.296302	4.55024	5.36e-06	8.12e-05	122.452	91.8439	199.928	88.3063	88.7172	68.9146	71.7386	88.3757	97.651	318.323	225.731	233.032	down-regulated
KP1_RS14240	mliC	C-type lysozyme inhibitor	48.3942	-1.66621	0.366534	4.54586	5.47e-06	8.27e-05	17.4931	11.0655	26.0776	28.8852	38.6181	33.943	33.6275	45.8874	45.6238	102.141	72.8165	124.551	down-regulated
KP1_RS25175	---	GNAT family N-acetyltransferase	43.261	-1.83291	0.403982	4.53711	5.7e-06	8.59e-05	45.9194	45.3687	14.9015	12.3794	18.7872	19.5429	26.902	16.1456	37.6196	101.149	91.0206	89.3958	down-regulated
KP1_RS23495	rplD	50S ribosomal protein L4	2662.4	-1.10502	0.243786	4.53274	5.82e-06	8.74e-05	1918.77	2143.39	2482.34	1344.4	1493.58	1420.46	2220.54	2559.5	3023.98	4884.92	4041.32	4415.55	down-regulated
KP1_RS04980	---	VOC family protein	36.831	-1.53136	0.346568	4.41864	9.93e-06	0.000141652	19.6797	11.0655	32.2865	26.4094	18.7872	30.8573	14.5719	31.4413	39.2205	77.3495	70.9961	69.3068	down-regulated
KP1_RS21820	mutY	A/G-specific adenine glycosylase	171.047	-1.09716	0.249114	4.40423	1.06e-05	0.000149538	121.358	105.123	124.179	114.716	112.723	102.858	134.51	233.686	148.077	244.94	323.123	287.272	down-regulated
KP1_RS14065	rimL	50S ribosomal protein L7/L12-serine acetyltransferase	76.6791	-1.64126	0.376185	4.3629	1.28e-05	0.000179144	26.2396	32.09	57.1223	94.0834	64.7114	75.086	32.5066	28.892	40.0209	161.641	161.107	146.649	down-regulated
KP1_RS07320	entH	proofreading thioesterase EntH	76.0082	-2.0301	0.465634	4.35987	1.3e-05	0.000180375	53.5726	53.1145	60.8476	16.5059	12.5248	14.4001	50.4412	71.3803	53.628	185.441	167.478	172.765	down-regulated
KP1_RS11395	---	aminotransferase class I/II-fold pyridoxal phosphate-dependent enzyme	37.6782	-1.43811	0.330842	4.34682	1.38e-05	0.000189325	27.3329	30.9835	21.1104	30.5358	13.5685	14.4001	35.8693	28.892	34.418	54.5413	70.0859	90.4002	down-regulated
KP1_RS02650	---	YhcH/YjgK/YiaL family protein	132.633	-1.19303	0.275119	4.33642	1.45e-05	0.000196736	84.1855	97.3767	110.519	130.396	146.122	126.515	53.804	66.2817	88.0459	244.94	228.462	214.952	down-regulated
KP1_RS08090	galM	galactose-1-epimerase	241.468	-1.0105	0.234134	4.3159	1.59e-05	0.000212807	198.984	220.204	240.907	203.022	243.19	195.429	172.621	137.662	122.464	410.548	288.535	464.054	down-regulated
KP1_RS05920	---	Gfo/Idh/MocA family oxidoreductase	318.223	-1.80055	0.417461	4.31309	1.61e-05	0.000214247	165.091	146.065	108.036	275.648	408.099	341.487	108.729	109.62	104.054	681.271	722.704	647.868	down-regulated
KP1_RS10715	---	SDR family NAD(P)-dependent oxidoreductase	44.6146	-1.18698	0.277709	4.27419	1.92e-05	0.000246001	52.4793	46.4752	36.0119	29.7105	22.9621	24.6858	29.1438	29.7418	33.6175	75.3662	72.8165	82.3646	down-regulated
KP1_RS14330	sodB	superoxide dismutase [Fe]	2421.33	-1.57775	0.370352	4.26013	2.04e-05	0.000261262	775.162	754.669	1208.26	2640.94	2727.27	2482.98	1201.62	1378.32	1394.33	5089.2	4632.04	4771.12	down-regulated
KP1_RS07205	---	SDR family oxidoreductase	64.9275	-1.84324	0.435639	4.23112	2.33e-05	0.00029407	37.1728	38.7294	23.594	20.6323	14.6122	25.7144	66.1341	76.4789	51.2267	131.891	110.135	182.809	down-regulated
KP1_RS18170	nuoK	NADH-quinone oxidoreductase subunit NuoK	54.3732	-1.03008	0.243579	4.22895	2.35e-05	0.000296104	53.5726	44.2621	36.0119	33.837	64.7114	42.1716	35.8693	35.6902	42.4221	81.3162	89.2002	93.4136	down-regulated
KP1_RS23485	rplB	50S ribosomal protein L2	3919.17	-1.01686	0.24214	4.19946	2.68e-05	0.000331035	3138.92	2843.84	3873.14	2182.07	2328.57	1982.07	3495.02	3738.97	4503.15	6977.32	5597.77	6369.2	down-regulated
KP1_RS07315	entA	2%2C3-dihydro-2%2C3-dihydroxybenzoate dehydrogenase EntA	104.201	-1.62263	0.388876	4.17262	3.01e-05	0.000363725	97.3053	95.1636	67.0566	24.7588	39.6618	34.9716	98.6406	64.5822	95.2497	218.165	164.747	250.107	down-regulated
KP1_RS04025	dnaJ	molecular chaperone DnaJ	383.826	-1.05521	0.253873	4.15645	3.23e-05	0.000389312	405.621	375.121	454.495	293.804	247.364	265.373	206.249	238.784	235.323	700.112	490.601	693.068	down-regulated
KP1_RS16020	---	YcgN family cysteine cluster protein	322.274	-1.41113	0.344493	4.09625	4.2e-05	0.000489126	169.464	200.286	142.806	152.679	185.784	121.372	343	381.545	352.184	681.271	583.442	553.45	down-regulated
KP1_RS18555	---	DUF2502 domain-containing protein	44.3726	-1.59413	0.389403	4.09378	4.24e-05	0.00049311	27.3329	25.4507	18.6268	18.1564	25.0496	15.4286	33.6275	42.4883	58.4305	96.1911	107.404	64.2846	down-regulated
KP1_RS24475	---	MFS transporter	194.557	-1.59167	0.402424	3.95521	7.65e-05	0.000808457	235.063	181.475	243.391	61.8969	90.8047	91.5433	81.8269	107.071	72.838	384.764	344.058	439.948	down-regulated
KP1_RS24575	---	YsaB family lipoprotein	25.007	-1.47117	0.373583	3.938	8.22e-05	0.000854867	22.9597	17.7048	14.9015	18.1564	10.4373	10.2858	28.0229	16.1456	17.6092	35.6998	70.9961	37.1645	down-regulated
KP1_RS01295	aceB	malate synthase A	37.0272	-1.29592	0.329375	3.93449	8.34e-05	0.000865509	30.6129	35.4097	9.93431	16.5059	36.5306	29.8287	33.6275	26.3427	25.6134	67.4329	59.1634	73.3246	down-regulated
KP1_RS20985	---	N-acetylmuramoyl-L-alanine amidase AmiC	128.674	-1.03868	0.265906	3.90619	9.38e-05	0.000960294	64.5058	120.614	100.585	59.4211	98.1108	80.2289	134.51	123.216	135.271	220.149	216.629	190.845	down-regulated
KP1_RS09675	---	SecY/SecA suppressor protein	43.068	-1.29484	0.33208	3.89919	9.65e-05	0.000986272	22.9597	30.9835	49.6715	32.1864	35.4869	38.0573	35.8693	28.0423	12.0063	65.4496	83.739	82.3646	down-regulated
KP1_RS07955	sucD	succinate--CoA ligase subunit alpha	1017.22	-1.81279	0.465631	3.89319	9.89e-05	0.00100299	512.766	501.269	511.617	222.004	259.889	263.315	999.857	1162.48	1188.62	2564.43	1885.95	2134.45	down-regulated
KP1_RS10105	icd	NADP-dependent isocitrate dehydrogenase	1697.36	-1.12098	0.289391	3.87358	0.000107247	0.0010767	968.68	900.734	1572.1	927.629	866.298	960.69	1836.06	1979.11	1796.14	3024.56	2698.76	2837.56	down-regulated
KP1_RS08505	ompX	outer membrane protein OmpX	2682.83	-1.2721	0.32885	3.86831	0.000109591	0.00109543	1396.17	1109.87	1580.8	1453.34	1556.2	1434.86	2618.46	3164.53	3520.24	5093.17	4692.11	4574.25	down-regulated
KP1_RS07080	---	PLP-dependent aminotransferase family protein	83.2432	-1.34878	0.35128	3.83962	0.000123223	0.00122103	61.2258	92.9505	43.4626	47.867	28.1808	31.8859	94.157	77.3287	63.233	176.516	156.555	125.556	down-regulated
KP1_RS15245	hemP	hemin uptake protein HemP	49.6573	-1.28119	0.333897	3.83709	0.000124501	0.00123103	47.0127	29.8769	38.4955	17.3311	19.8309	31.8859	47.0785	41.6385	56.0292	92.2244	90.1104	84.3735	down-regulated
KP1_RS23445	rplX	50S ribosomal protein L24	398.906	-1.04514	0.272849	3.83045	0.000127911	0.00125123	245.997	211.352	365.086	230.257	255.714	286.973	299.285	386.644	553.889	769.529	621.671	560.481	down-regulated
KP1_RS06790	---	hypothetical protein	3520.62	-1.37399	0.362422	3.79112	0.000149968	0.0014363	1563.44	1295.77	2446.32	1723.21	1764.95	1685.84	4237.06	4704.3	3244.09	6248.45	6849.3	6484.71	down-regulated
KP1_RS11665	---	aldo/keto reductase	26.1735	-1.60542	0.423812	3.78804	0.000151838	0.00145118	19.6797	24.3442	16.1433	18.1564	35.4869	7.20003	11.2092	13.5963	10.4054	67.4329	48.2409	42.1868	down-regulated
KP1_RS02775	---	ABC transporter substrate-binding protein	60.7944	-1.2611	0.333531	3.78107	0.000156156	0.00148316	64.5058	77.4587	52.1551	24.7588	33.3994	41.143	51.5621	28.892	32.8171	106.108	99.2125	117.52	down-regulated
KP1_RS28905	---	small membrane protein	8.59946	-3.97755	1.05862	3.75731	0.000171748	0.00159809	2.18664	0	0	0	8.34986	0	4.48367	1.69953	0	26.7748	34.5878	25.1112	down-regulated
KP1_RS06235	tomB	Hha toxicity modulator TomB	56.229	-1.61005	0.432756	3.72045	0.000198866	0.00181356	21.8664	21.0245	74.5073	15.6806	35.4869	18.5144	56.0458	50.986	40.8213	135.858	96.4819	107.476	down-regulated
KP1_RS07260	fes	enterochelin esterase	292.975	-2.13049	0.573097	3.7175	0.000201202	0.00183122	266.77	226.843	223.522	35.4876	25.0496	40.1145	187.193	229.437	195.302	799.278	620.761	665.948	down-regulated
KP1_RS24835	rpmG	50S ribosomal protein L33	27.0503	-1.05279	0.286958	3.66879	0.000243703	0.00215797	25.1463	24.3442	24.8358	17.3311	18.7872	17.4858	14.5719	22.0939	27.2142	44.6247	40.9593	47.209	down-regulated
KP1_RS13575	sra	stationary-phase-induced ribosome-associated protein	86.6975	-1.07398	0.295175	3.63845	0.000274284	0.0023872	48.106	38.7294	42.2208	65.1981	93.9359	88.4575	70.6177	97.7231	65.6342	159.657	146.543	123.547	down-regulated
KP1_RS09615	---	LysR family transcriptional regulator	45.0222	-1.21055	0.339931	3.56117	0.000369206	0.00311961	43.7327	48.6883	23.594	16.5059	28.1808	27.7716	48.1994	23.7934	44.8234	87.2661	67.3553	80.3558	down-regulated
KP1_RS14995	---	alpha/beta fold hydrolase	10.4406	-2.3118	0.654413	3.53262	0.000411457	0.00340487	7.65323	7.74587	1.24179	2.47588	2.08746	6.17146	13.451	5.94836	0.800418	19.8332	32.7674	25.1112	down-regulated
KP1_RS15110	sufA	Fe-S cluster assembly scaffold SufA	52.1298	-2.04001	0.577431	3.53291	0.00041101	0.00340487	63.4124	57.5408	60.8476	10.7288	9.39359	13.3715	19.0556	15.2958	15.2079	119.991	110.135	130.578	down-regulated
KP1_RS16935	---	type IV secretion system protein	2.66317	-5.85492	1.65857	3.53011	0.000415386	0.00341795	0	0	0	0	0	0	0	0	0	1.98332	20.9347	9.04002	down-regulated
KP1_RS17125	sbmC	DNA gyrase inhibitor SbmC	83.4383	-1.11393	0.317275	3.51095	0.000446516	0.00364376	36.0795	60.8604	53.3969	108.113	77.2362	74.0575	43.7157	68.831	58.4305	197.34	104.674	118.525	down-regulated
KP1_RS11955	pcaC	4-carboxymuconolactone decarboxylase	14.7038	-1.54944	0.443175	3.49623	0.000471885	0.00381003	10.9332	8.85242	14.9015	13.2047	13.5685	7.20003	6.7255	8.49766	5.60292	20.8249	20.9347	45.2001	down-regulated
KP1_RS21960	exbB	tol-pal system-associated acyl-CoA thioesterase	630.673	-1.44753	0.414915	3.48874	0.000485295	0.00388578	533.539	473.605	630.829	178.263	156.56	190.287	505.533	684.911	610.719	1338.74	1115	1150.09	down-regulated
KP1_RS17755	mglB	galactose/glucose ABC transporter substrate-binding protein MglB	98.4769	-1.50684	0.435183	3.46254	0.000535102	0.00425295	108.238	92.9505	142.806	61.0717	30.2682	44.2288	57.1667	41.6385	29.6155	158.666	182.041	233.032	down-regulated
KP1_RS15105	sufB	Fe-S cluster assembly protein SufB	300.498	-1.61888	0.469285	3.44967	0.000561282	0.00443791	342.209	338.605	432.142	82.5293	91.8484	118.286	122.18	121.517	133.67	625.738	553.405	643.85	down-regulated
KP1_RS18505	---	CynX/NimT family MFS transporter	51.9835	-1.69569	0.498191	3.40369	0.000664813	0.00507253	63.4124	55.3277	36.0119	16.5059	11.4811	14.4001	60.5295	25.493	17.6092	86.2745	119.237	117.52	down-regulated
KP1_RS04810	fhuC	Fe3+-hydroxamate ABC transporter ATP-binding protein FhuC	170.832	-2.07641	0.618322	3.35815	0.00078467	0.00578457	193.517	180.368	189.994	21.4576	28.1808	14.4001	94.157	62.0329	68.8359	414.514	377.736	404.792	down-regulated
KP1_RS25015	glpK	glycerol kinase GlpK	1461.92	-1.73285	0.516489	3.35506	0.000793468	0.00583065	1634.51	1610.03	2150.78	628.048	704.519	533.831	438.278	276.174	347.381	3216.95	2900.83	3101.73	down-regulated
KP1_RS23520	bfd	bacterioferritin-associated ferredoxin	22.1471	-1.69342	0.510053	3.32009	0.000899871	0.00638699	14.2131	21.0245	14.9015	4.95176	3.1312	8.22861	26.902	20.3944	14.4075	60.4913	40.9593	36.1601	down-regulated
KP1_RS08085	gpmA	2%2C3-diphosphoglycerate-dependent phosphoglycerate mutase	3326.66	-1.04848	0.316425	3.31352	0.000921282	0.00650869	2738.76	2541.75	4071.83	1493.78	1474.79	1385.49	3017.51	3613.21	3292.12	5623.71	5338.36	5328.59	down-regulated
KP1_RS08445	---	DUF1471 domain-containing protein	321.496	-1.21011	0.365291	3.31272	0.000923946	0.00651745	143.225	139.426	286.853	200.546	140.904	155.315	381.112	461.423	268.94	580.121	473.307	626.775	down-regulated
KP1_RS06180	---	glucose PTS transporter subunit EIIB	4.83478	-2.48328	0.750814	3.30745	0.000941493	0.00660055	0	2.21311	0	4.95176	3.1312	4.1143	2.24183	1.69953	1.60084	12.8916	9.10206	16.0712	down-regulated
KP1_RS02715	---	CoA-acylating methylmalonate-semialdehyde dehydrogenase	367.882	-1.36875	0.41569	3.29271	0.000992255	0.00682063	123.545	165.983	173.85	390.363	521.866	433.03	252.206	167.404	144.075	520.622	883.81	637.824	down-regulated
KP1_RS03740	---	helix-turn-helix domain-containing protein	11.7221	-2.06496	0.627214	3.29227	0.000993833	0.00682124	6.55991	4.42621	7.45073	3.30117	1.04373	4.1143	8.96733	19.5446	3.20167	23.7999	29.1266	29.129	down-regulated
KP1_RS15090	sufS	cysteine desulfurase SufS	90.7252	-1.43433	0.435786	3.29137	0.000997019	0.00682265	110.425	111.762	108.036	37.1382	52.1866	51.4288	38.1112	39.939	24.8129	150.732	150.184	213.947	down-regulated
KP1_RS22565	garL	2-dehydro-3-deoxyglucarate aldolase	141.316	-1.13271	0.344585	3.28716	0.00101202	0.00690464	95.1187	105.123	106.794	168.36	150.297	170.744	69.4968	59.4836	54.4284	249.898	233.013	233.032	down-regulated
KP1_RS20395	---	MarR family transcriptional regulator	136.234	-1.02436	0.31718	3.22959	0.0012397	0.0081777	99.4919	65.2866	93.1342	58.5958	94.9796	86.4004	163.654	141.061	171.289	223.124	243.935	193.858	down-regulated
KP1_RS15340	---	YdiY family protein	25.8728	-1.25374	0.392166	3.19697	0.00138877	0.00890447	17.4931	17.7048	39.7372	18.9817	17.7434	12.3429	23.5392	13.5963	12.8067	39.6664	63.7144	33.1467	down-regulated
KP1_RS21930	---	DUF2623 domain-containing protein	27.1825	-1.24267	0.389674	3.18901	0.00142762	0.00903963	13.1198	25.4507	13.6597	14.03	8.34986	19.5429	25.7811	32.2911	29.6155	46.608	45.5103	52.2312	down-regulated
KP1_RS05465	ecpD	fimbrial adhesin EcpD	45.843	-1.06402	0.334014	3.18555	0.00144481	0.0091232	40.4528	60.8604	33.5283	21.4576	24.0058	20.5715	41.4739	49.2864	32.8171	79.3329	70.9961	75.3335	down-regulated
KP1_RS28020	---	EexN family lipoprotein	2.13222	-5.53382	1.7385	3.18311	0.00145703	0.00917695	0	0	0	0	0	0	0	0	0	1.98332	14.5633	9.04002	down-regulated
KP1_RS04815	fhuD	Fe(3+)-hydroxamate ABC transporter substrate-binding protein FhuD	122.803	-1.76078	0.553174	3.18305	0.00145733	0.00917695	142.131	122.827	141.564	28.8852	16.6997	24.6858	117.696	54.385	44.023	273.698	234.833	272.205	down-regulated
KP1_RS11950	pcaD	3-oxoadipate enol-lactonase	28.2157	-1.09671	0.349874	3.13459	0.00172092	0.0106035	18.5864	23.2376	19.8686	27.2347	36.5306	20.5715	24.6602	16.1456	11.2058	34.7081	54.6124	51.2268	down-regulated
KP1_RS06300	htpG	molecular chaperone HtpG	1850.97	-1.34852	0.433938	3.10762	0.00188598	0.0113905	1113	1082.21	1467.79	2265.43	2244.02	2163.1	487.599	656.869	533.879	3539.24	2861.69	3796.81	down-regulated
KP1_RS04785	gspS	type II secretion system pilot lipoprotein GspS	28.7893	-1.07195	0.347516	3.08459	0.0020383	0.011994	22.9597	18.8114	14.9015	17.3311	39.6618	18.5144	21.2974	28.0423	21.6113	41.6497	65.5349	35.1556	down-regulated
KP1_RS07285	fepD	Fe(3+)-siderophore ABC transporter permease	293.917	-1.50628	0.489861	3.0749	0.00210573	0.0122959	285.356	303.196	238.423	77.5775	43.8367	62.7431	252.206	277.873	270.541	621.771	537.022	556.464	down-regulated
KP1_RS02720	iolB	5-deoxy-glucuronate isomerase	181.666	-1.59044	0.51957	3.06107	0.0022055	0.0128295	64.5058	98.4832	70.782	217.052	281.808	199.544	57.1667	56.0846	42.4221	284.607	495.152	312.383	down-regulated
KP1_RS07950	sucC	ADP-forming succinate--CoA ligase subunit beta	1513.39	-1.46745	0.480553	3.05367	0.00226063	0.0131334	798.122	909.587	918.924	357.352	421.668	379.545	1792.35	1839.74	2032.26	3335.95	2508.53	2866.69	down-regulated
KP1_RS12310	---	AAA family ATPase	32.3856	-1.18946	0.392364	3.03151	0.00243331	0.013984	27.3329	33.1966	43.4626	12.3794	12.5248	31.8859	23.5392	22.9437	14.4075	48.5914	50.0613	68.3024	down-regulated
KP1_RS07300	entC	isochorismate synthase EntC	186.482	-1.6973	0.567595	2.99034	0.00278665	0.0156723	171.651	130.573	185.027	23.9335	21.9184	32.9144	183.83	165.704	160.084	389.723	339.507	432.917	down-regulated
KP1_RS09095	ompK35	porin OmpK35	143.213	-1.05082	0.35865	2.92993	0.0033904	0.0184119	135.571	193.647	189.994	76.7522	57.4053	67.886	98.6406	121.517	76.0397	271.715	218.45	210.934	down-regulated
KP1_RS23805	feoA	ferrous iron transporter A	506.779	-1.253	0.435435	2.87759	0.00400728	0.0208994	425.301	414.957	572.465	174.137	111.679	137.829	526.831	548.949	477.049	943.069	801.892	947.193	down-regulated
KP1_RS10845	---	YmiA family putative membrane protein	217.413	-1.26503	0.443824	2.85029	0.00436794	0.0224932	85.2788	94.057	442.077	132.872	122.117	92.5718	184.951	208.193	87.2455	453.189	365.903	340.507	down-regulated
KP1_RS02025	---	peptidase domain-containing ABC transporter	37.0916	-1.87249	0.658885	2.84192	0.00448434	0.0229634	8.74654	14.3852	6.20894	9.90351	7.30612	8.22861	68.3759	45.0376	32.0167	80.3245	79.1879	85.378	down-regulated
KP1_RS08745	potI	putrescine ABC transporter permease PotI	18.984	-1.17917	0.424359	2.77871	0.00545747	0.0270979	25.1463	17.7048	7.45073	15.6806	14.6122	12.3429	5.60458	10.1972	20.8109	25.7832	37.3185	35.1556	down-regulated
KP1_RS18605	---	tRNA-Val	8.92387	-2.0388	0.736775	2.7672	0.00565407	0.0278326	1.09332	0	3.72537	9.07822	4.17493	2.05715	7.84641	13.5963	3.20167	18.8416	26.396	17.0756	down-regulated
KP1_RS11390	---	NADP-dependent oxidoreductase	43.5557	-1.21114	0.44428	2.72607	0.00640937	0.0306926	32.7995	35.4097	48.4298	25.5841	12.5248	25.7144	72.8596	28.0423	14.4075	61.483	70.9961	94.418	down-regulated
KP1_RS07945	odhB	2-oxoglutarate dehydrogenase complex dihydrolipoyllysine-residue succinyltransferase	2037.82	-1.18658	0.437891	2.70977	0.00673297	0.031695	1621.39	1410.86	1646.61	604.114	552.134	620.231	2403.24	2643.62	2402.05	3968.63	3134.75	3446.26	down-regulated
KP1_RS00090	rrf	5S ribosomal RNA	3.14366	-3.15864	1.17345	2.69176	0.00710755	0.0329669	0	0	0	0	1.04373	0	3.36275	1.69953	3.20167	8.92495	15.4735	4.01779	down-regulated
KP1_RS18600	---	tRNA-Val	8.20825	-1.53686	0.572578	2.68412	0.0072722	0.0334594	2.18664	8.85242	8.69252	6.60234	4.17493	1.02858	7.84641	7.64789	3.20167	12.8916	17.2939	18.08	down-regulated
KP1_RS11745	yedF	sulfurtransferase-like selenium metabolism protein YedF	22.6464	-1.03079	0.38524	2.6757	0.00745735	0.0342425	9.83986	25.4507	17.385	9.90351	18.7872	19.5429	13.451	28.892	18.4096	32.7248	48.2409	29.129	down-regulated
KP1_RS11735	---	YqaE/Pmp3 family membrane protein	26.8429	-1.369	0.513348	2.66681	0.00765739	0.0350684	16.3998	4.42621	13.6597	14.8553	45.9242	8.22861	29.1438	19.5446	20.8109	46.608	38.2287	64.2846	down-regulated
KP1_RS09560	putP	sodium/proline symporter PutP	31.5131	-1.14567	0.432421	2.64944	0.00806251	0.0366536	24.053	23.2376	39.7372	28.8852	17.7434	24.6858	24.6602	27.1925	8.00418	23.7999	81.9186	54.2401	down-regulated
KP1_RS20325	---	LysR family transcriptional regulator	19.2651	-1.12296	0.424849	2.6432	0.00821257	0.0371881	15.3065	6.63932	16.1433	23.1082	14.6122	6.17146	24.6602	14.446	12.8067	37.6831	35.498	24.1067	down-regulated
KP1_RS16515	---	dihydrodipicolinate synthase family protein	29.365	-1.00686	0.383211	2.62744	0.00860295	0.038612	26.2396	30.9835	31.0447	21.4576	6.26239	18.5144	22.4183	21.2442	32.8171	51.5664	34.5878	55.2446	down-regulated
KP1_RS15355	---	fructosamine kinase family protein	879.024	-1.21916	0.465902	2.61677	0.00887651	0.0395298	955.56	894.095	764.942	196.42	223.359	229.372	745.409	1122.54	807.621	1670.95	1416.28	1521.74	down-regulated
KP1_RS16130	---	PTS mannose transporter subunit IID	188.745	-1.00166	0.388082	2.58105	0.0098501	0.0425792	136.665	127.254	81.9581	263.268	250.496	233.487	90.7942	90.0752	84.0439	348.073	287.625	271.201	down-regulated
KP1_RS28830	---	small membrane protein	18.0042	-1.55227	0.601565	2.58039	0.00986892	0.0425824	27.3329	15.4917	23.594	2.47588	7.30612	11.3143	13.451	5.0986	4.00209	37.6831	29.1266	39.1734	down-regulated
KP1_RS10390	---	hypothetical protein	17.7966	-1.10511	0.435392	2.53819	0.0111427	0.0468424	9.83986	14.3852	12.4179	18.1564	11.4811	22.6287	20.1765	6.79813	8.80459	30.7415	40.0491	18.08	down-regulated
KP1_RS11410	---	ABC transporter permease	16.2685	-1.51729	0.601008	2.52458	0.0115835	0.0484106	10.9332	28.7704	11.1761	3.30117	1.04373	7.20003	14.5719	13.5963	9.60501	30.7415	29.1266	35.1556	down-regulated

## Sheet: !down-select>1
name	Gene	name	product	Gene1	Row.names	baseMean	log2FoldChange	lfcSE	stat	pvalue	padj	A141.1	A141.2	A141.3	A214.1	A214.2	A214.3	A231.1	A231.2	A231.3	X13883.1	X13883.2	X13883.3
asnA	KP1_RS00015	asnA	aspartate--ammonia ligase	KP1_0003	KP1_RS00015	381.572	4.42707	0.194569	22.7532	1.33e-114	6.1e-111	79.8122	70.8194	63.3312	66.8487	56.3615	37.0287	70.6177	63.7325	52.8276	1542.03	1295.22	1180.23
KP1_RS01530	KP1_RS01530	NA	lytic transglycosylase F	KP1_0303	KP1_RS01530	501.475	5.14989	0.247094	20.8418	1.81e-96	4.14e-93	37.1728	82.9915	53.3969	55.2946	27.137	48.3431	43.7157	70.5306	49.6259	1891.1	1783.09	1875.3
asnB	KP1_RS07735	asnB	asparagine synthase B	KP1_1645	KP1_RS07735	375.252	2.55695	0.158956	16.0859	3.2e-58	3.67e-55	139.945	193.647	157.707	176.613	202.484	201.601	169.258	140.211	140.073	1006.54	929.321	1045.63
lldD	KP1_RS24695	lldD	FMN-dependent L-lactate dehydrogenase LldD	KP1_5298	KP1_RS24695	435.122	3.79165	0.243383	15.579	1.01e-54	9.26e-52	103.865	147.172	115.486	81.704	83.4986	89.4861	160.291	82.4273	68.8359	1504.35	1328.9	1455.44
KP1_RS16900	KP1_RS16900	NA	class I SAM-dependent methyltransferase	KP1_3621	KP1_RS16900	94.4761	11.0021	0.722469	15.2285	2.29e-52	1.75e-49	0	0	0	0	0	0	0	0	0	386.748	362.262	384.703
cysK	KP1_RS18655	cysK	cysteine synthase A	KP1_4008	KP1_RS18655	1563.34	3.31217	0.230058	14.3971	5.4e-47	3.53e-44	336.742	289.917	383.713	500.127	557.353	499.888	512.259	666.217	602.715	4896.82	4606.55	4907.73
viaA	KP1_RS00020	viaA	ATPase RavA stimulator ViaA	KP1_0004	KP1_RS00020	266.763	2.40573	0.173602	13.8578	1.14e-43	6.53e-41	181.491	125.04	141.564	99.0351	128.379	122.401	114.333	111.319	135.271	638.629	703.589	700.099
iroB	KP1_RS16870	iroB	salmochelin biosynthesis C-glycosyltransferase IroB	KP1_3611	KP1_RS16870	46.5298	9.98035	0.744705	13.4018	5.9e-41	3e-38	0	0	0	0	0	0	0	0	0	190.399	181.131	186.827
KP1_RS11670	KP1_RS11670	NA	Glu/Leu/Phe/Val dehydrogenase	KP1_2495	KP1_RS11670	400.101	2.44943	0.191536	12.7883	1.91e-37	8.72e-35	176.024	221.311	214.829	232.733	221.271	203.658	128.905	151.258	152.88	1030.34	1097.71	970.296
KP1_RS12780	KP1_RS12780	NA	MFS transporter	KP1_2742	KP1_RS12780	90.3629	4.57447	0.367377	12.4517	1.37e-35	5.7e-33	27.3329	5.53277	11.1761	5.77705	21.9184	10.2858	8.96733	13.5963	16.8088	328.24	340.417	294.303
edd	KP1_RS16300	edd	phosphogluconate dehydratase	KP1_3495	KP1_RS16300	232.655	1.7866	0.152594	11.7082	1.16e-31	4.42e-29	149.785	136.106	127.904	127.92	189.959	137.829	128.905	156.357	143.275	536.488	455.103	502.223
glmS	KP1_RS25650	glmS	glutamine--fructose-6-phosphate transaminase (isomerizing)	KP1_5507	KP1_RS25650	2154.67	1.82316	0.156978	11.6141	3.5e-31	1.23e-28	1121.74	1025.77	1346.1	1417.85	1367.29	1178.75	1213.95	1449.7	1739.31	4830.38	4602	4563.2
pfkB	KP1_RS15345	pfkB	6-phosphofructokinase II	KP1_3290	KP1_RS15345	277.372	1.80171	0.174372	10.3326	5.02e-25	1.64e-22	195.704	152.704	171.367	214.576	173.26	197.487	137.873	150.409	145.676	615.821	500.613	672.979
osmY	KP1_RS03825	osmY	molecular chaperone OsmY	KP1_0790	KP1_RS03825	261.555	1.82817	0.182544	10.0149	1.31e-23	3.54e-21	139.945	106.229	199.928	170.836	152.385	170.744	187.193	168.254	142.474	522.605	641.695	536.375
galE	KP1_RS08105	galE	UDP-glucose 4-epimerase GalE	KP1_1717	KP1_RS08105	722.205	1.51443	0.151223	10.0145	1.32e-23	3.54e-21	425.301	408.318	602.268	591.735	508.297	509.145	422.585	525.155	445.833	1427	1315.25	1485.58
KP1_RS15960	KP1_RS15960	NA	TonB-dependent siderophore receptor	KP1_3427	KP1_RS15960	467.871	2.90685	0.295755	9.82859	8.48e-23	2.16e-20	238.343	256.72	202.412	96.5592	107.504	103.886	211.853	188.648	199.304	1360.56	1184.18	1464.48
galF	KP1_RS17360	galF	GalU regulator GalF	KP1_3726	KP1_RS17360	1359.33	2.07829	0.215111	9.66148	4.39e-22	1.06e-19	1032.09	942.783	1015.78	681.692	577.184	590.403	625.471	710.404	601.114	3321.07	3168.43	3045.48
hemB	KP1_RS05585	hemB	porphobilinogen synthase	KP1_1175	KP1_RS05585	688.591	2.08616	0.232971	8.95459	3.41e-19	6.5e-17	258.023	219.098	391.163	392.014	324.601	406.288	460.697	495.414	472.246	1708.63	1493.65	1641.27
ppsA	KP1_RS15225	ppsA	phosphoenolpyruvate synthase	KP1_3261	KP1_RS15225	475.513	1.69883	0.190994	8.89467	5.86e-19	1.07e-16	290.823	278.851	324.107	216.227	279.72	230.401	367.661	361.151	391.404	1004.55	1013.06	948.198
KP1_RS17355	KP1_RS17355	NA	phosphatase PAP2 family protein	KP1_3725	KP1_RS17355	129.564	2.05749	0.237105	8.67755	4.04e-18	6.38e-16	100.585	75.2456	98.1013	54.4693	67.8426	46.2859	80.706	54.385	75.2393	279.648	295.817	326.445
KP1_RS11970	KP1_RS11970	NA	anion permease	KP1_2563	KP1_RS11970	1061.3	1.05012	0.122704	8.55816	1.15e-17	1.69e-15	904.174	733.645	875.461	865.732	795.324	885.604	724.112	824.273	925.283	1962.5	1530.97	1708.56
putA	KP1_RS09555	putA	trifunctional transcriptional regulator/proline dehydrogenase/L-glutamate gamma-semialdehyde dehydrogenase	KP1_2030	KP1_RS09555	377.92	2.85339	0.338491	8.42974	3.46e-17	4.96e-15	200.077	237.909	119.212	80.8787	79.3236	78.1718	212.974	148.709	173.691	1064.05	1042.19	1097.86
lldR	KP1_RS24690	lldR	transcriptional regulator LldR	KP1_5297	KP1_RS24690	71.3616	2.14818	0.262214	8.19249	2.56e-16	3.05e-14	47.0127	49.7949	40.979	26.4094	41.7493	36.0002	53.804	24.6432	27.2142	158.666	179.311	170.756
KP1_RS06095	KP1_RS06095	NA	YbaY family lipoprotein	KP1_1288	KP1_RS06095	426.856	1.21383	0.148171	8.19215	2.57e-16	3.05e-14	322.529	293.237	419.725	307.009	316.251	371.316	261.173	305.066	293.753	741.762	729.075	761.371
KP1_RS03830	KP1_RS03830	NA	DUF1328 domain-containing protein	KP1_0791	KP1_RS03830	123.887	2.37519	0.290624	8.17274	3.01e-16	3.45e-14	50.2926	94.057	57.1223	74.2763	81.4111	52.4574	28.0229	64.5822	42.4221	273.698	345.878	322.427
KP1_RS18500	KP1_RS18500	NA	nucleoside deaminase	KP1_3983	KP1_RS18500	32.0903	3.25914	0.404602	8.05517	7.94e-16	8.65e-14	9.83986	14.3852	24.8358	6.60234	5.21866	5.14288	8.96733	10.1972	8.00418	84.2912	100.123	107.476
carB	KP1_RS04115	carB	carbamoyl-phosphate synthase large subunit	KP1_0854	KP1_RS04115	803.226	2.56929	0.325515	7.89299	2.95e-15	3e-13	333.462	354.097	301.755	208.799	239.015	186.172	493.203	576.141	542.683	2378.99	1837.71	2186.68
KP1_RS11980	KP1_RS11980	NA	flavocytochrome c	KP1_2565	KP1_RS11980	2477.58	1.33049	0.171631	7.75205	9.04e-15	9e-13	1624.67	1504.91	2391.69	1632.43	1465.4	1631.32	1870.81	2113.37	1938.61	4884.92	3808.3	4864.54
ibpA	KP1_RS25465	ibpA	heat shock chaperone IbpA	KP1_5468	KP1_RS25465	121.387	1.70511	0.220212	7.74303	9.71e-15	9.46e-13	84.1855	65.2866	106.794	75.9269	107.504	69.9432	57.1667	56.9343	75.2393	261.798	245.756	250.107
KP1_RS14110	KP1_RS14110	NA	S-(hydroxymethyl)glutathione dehydrogenase/class III alcohol dehydrogenase	KP1_3020	KP1_RS14110	238.013	1.6307	0.213935	7.62241	2.49e-14	2.23e-12	113.705	100.696	163.916	188.992	164.91	212.915	137.873	173.352	148.077	490.872	440.54	520.303
galU	KP1_RS15460	galU	UTP--glucose-1-phosphate uridylyltransferase GalU	KP1_3315	KP1_RS15460	978.472	1.38564	0.182065	7.61069	2.73e-14	2.4e-12	671.297	578.727	858.076	774.95	810.98	781.718	473.027	576.991	749.991	1724.5	1893.23	1848.18
glnA	KP1_RS00155	glnA	glutamate--ammonia ligase	KP1_0030	KP1_RS00155	847.449	1.44373	0.19148	7.53987	4.7e-14	4.06e-12	586.018	629.629	820.822	468.766	549.003	513.259	555.974	739.296	472.246	1438.9	1877.76	1517.72
KP1_RS21685	KP1_RS21685	NA	M48 family metallopeptidase	KP1_4646	KP1_RS21685	286.577	1.0676	0.142009	7.51782	5.57e-14	4.72e-12	271.143	205.819	257.05	210.45	178.478	240.687	220.821	221.789	219.314	455.172	495.152	463.05
KP1_RS02765	KP1_RS02765	NA	sugar phosphate isomerase/epimerase	KP1_0562	KP1_RS02765	87.3953	2.13772	0.295509	7.23401	4.69e-13	3.46e-11	69.9723	52.008	65.8148	53.644	52.1866	43.2002	36.9902	27.1925	25.6134	196.349	233.923	191.849
hslU	KP1_RS00410	hslU	HslU--HslV peptidase ATPase subunit	KP1_0086	KP1_RS00410	1062.93	1.53534	0.213223	7.20061	5.99e-13	4.36e-11	847.321	832.128	1059.25	716.354	711.825	667.546	480.873	595.686	577.902	2326.44	1946.02	1993.83
KP1_RS14070	KP1_RS14070	NA	glucan biosynthesis protein	KP1_3011	KP1_RS14070	362.015	1.61393	0.225513	7.1567	8.26e-13	5.82e-11	157.438	244.548	247.116	282.25	315.207	321.944	187.193	222.639	172.09	698.129	766.394	729.228
rplK	KP1_RS01110	rplK	50S ribosomal protein L11	KP1_0217	KP1_RS01110	2223.63	1.36271	0.190943	7.13674	9.56e-13	6.63e-11	1627.95	1780.44	1809.29	1342.75	1353.72	1237.38	1235.25	1725.87	2253.98	4289.92	3895.68	4131.29
KP1_RS15495	KP1_RS15495	NA	Lrp/AsnC family transcriptional regulator	KP1_3320	KP1_RS15495	62.9074	2.42738	0.3435	7.06661	1.59e-12	1.02e-10	17.4931	22.1311	28.5611	27.2347	36.5306	13.3715	57.1667	36.5399	31.2163	142.799	152.004	189.84
KP1_RS19110	KP1_RS19110	NA	alpha-2-macroglobulin family protein	KP1_4102	KP1_RS19110	1393.32	1.37982	0.199979	6.89985	5.21e-12	3.1e-10	1196.09	1005.86	1148.65	767.522	663.814	793.032	1138.85	1093.65	1146.2	2685.42	2228.18	2852.63
pal	KP1_RS08010	pal	peptidoglycan-associated lipoprotein Pal	KP1_1704	KP1_RS08010	1363.3	1.15545	0.167629	6.89291	5.47e-12	3.21e-10	1322.91	1179.59	954.936	1138.08	813.067	948.347	863.106	941.541	1226.24	2117.2	2395.66	2458.89
efp	KP1_RS02070	efp	elongation factor P	KP1_0416	KP1_RS02070	546.793	1.00608	0.146486	6.86813	6.5e-12	3.77e-10	365.168	393.933	440.835	469.592	455.067	465.945	340.759	464.822	532.278	846.878	889.272	896.971
groL	KP1_RS02010	groL	chaperonin GroEL	KP1_0400	KP1_RS02010	8643.77	1.91627	0.285551	6.71078	1.94e-11	1.03e-09	6794.97	6151.33	8300.12	5241.43	4811.6	5010.19	2926.71	3408.41	3290.52	21275.1	17382.2	19132.7
emtA	KP1_RS15965	emtA	membrane-bound lytic murein transglycosylase EmtA	KP1_3428	KP1_RS15965	170.003	2.42823	0.372035	6.52689	6.72e-11	3.38e-09	107.145	94.057	114.245	29.7105	51.1429	36.0002	95.2779	122.366	80.8422	454.181	395.03	460.037
KP1_RS11445	KP1_RS11445	NA	oxidoreductase	KP1_2447	KP1_RS11445	161.218	1.27594	0.195539	6.52525	6.79e-11	3.38e-09	135.571	94.057	145.289	139.474	118.985	116.229	91.9151	92.6245	136.071	319.315	245.756	299.325
pyrH	KP1_RS04900	pyrH	UMP kinase	KP1_1024	KP1_RS04900	395.322	1.04845	0.16135	6.49794	8.14e-11	3.97e-09	294.103	325.327	317.898	252.54	277.633	266.401	310.494	344.155	418.618	680.279	641.695	614.722
galT	KP1_RS08100	galT	galactose-1-phosphate uridylyltransferase	KP1_1716	KP1_RS08100	365.37	1.36346	0.210395	6.48046	9.14e-11	4.36e-09	230.69	227.95	334.041	313.611	276.589	347.659	171.5	213.291	244.928	670.363	622.581	731.237
KP1_RS22530	KP1_RS22530	NA	pirin family protein	KP1_4832	KP1_RS22530	123.248	1.53512	0.239401	6.41232	1.43e-10	6.63e-09	77.6256	109.549	132.871	66.8487	92.8922	70.9717	63.8922	70.5306	68.8359	237.007	263.96	223.992
galK	KP1_RS08095	galK	galactokinase	KP1_1715	KP1_RS08095	443.663	1.05039	0.163953	6.40667	1.49e-10	6.81e-09	377.195	340.818	417.241	386.237	345.475	414.516	300.406	296.568	272.142	691.187	663.54	818.624
rpoS	KP1_RS20415	rpoS	RNA polymerase sigma factor RpoS	KP1_4373	KP1_RS20415	689.124	1.27538	0.201832	6.31902	2.63e-10	1.17e-08	518.233	434.875	584.882	617.319	700.344	543.088	372.144	389.193	417.018	1182.06	1239.7	1270.63
KP1_RS02005	KP1_RS02005	NA	co-chaperone GroES	KP1_0399	KP1_RS02005	785.688	1.54483	0.245412	6.29483	3.08e-10	1.34e-08	485.433	503.482	912.715	529.838	535.435	552.345	377.749	544.7	339.377	1694.75	1364.4	1588.03
rplA	KP1_RS01115	rplA	50S ribosomal protein L1	KP1_0218	KP1_RS01115	3432.33	1.38552	0.221111	6.26618	3.7e-10	1.55e-08	2851.37	2675.65	3477.01	2004.64	1856.8	1735.21	1953.76	2302.02	3159.25	6765.11	5896.32	6510.82
carA	KP1_RS04110	carA	glutamine-hydrolyzing carbamoyl-phosphate synthase small subunit	KP1_0853	KP1_RS04110	81.8821	1.91685	0.306614	6.25166	4.06e-10	1.69e-08	25.1463	34.3031	57.1223	46.2164	34.4432	37.0287	72.8596	56.0846	71.2372	196.349	152.915	198.88
lolA	KP1_RS08925	lolA	outer membrane lipoprotein chaperone LolA	KP1_1892	KP1_RS08925	315.424	1.16375	0.187944	6.192	5.94e-10	2.43e-08	221.944	163.77	243.391	203.022	227.534	249.944	240.997	294.019	320.967	555.33	509.716	554.455
hslO	KP1_RS23770	hslO	Hsp33 family molecular chaperone HslO	KP1_5103	KP1_RS23770	285.349	1.08739	0.177526	6.12526	9.05e-10	3.64e-08	258.023	180.368	254.567	262.443	193.09	158.401	216.337	228.587	252.132	443.272	507.895	469.077
acnB	KP1_RS04565	acnB	bifunctional aconitate hydratase 2/2-methylisocitrate dehydratase	KP1_0949	KP1_RS04565	2806.17	1.46098	0.240562	6.07319	1.25e-09	4.74e-08	1626.86	1355.53	2199.21	1531.74	1612.57	1443.09	2433.51	2789.78	2566.94	5694.12	4661.17	5759.5
KP1_RS17410	KP1_RS17410	NA	positive transcription regulator	KP1_3739	KP1_RS17410	15.9926	2.81073	0.464376	6.0527	1.42e-09	5.34e-08	3.27995	6.63932	7.45073	1.65059	3.1312	8.22861	8.96733	10.1972	8.00418	39.6664	55.5226	39.1734
rpmD	KP1_RS23410	rpmD	50S ribosomal protein L30	KP1_5021	KP1_RS23410	133.616	1.26641	0.209705	6.03899	1.55e-09	5.77e-08	96.212	75.2456	80.7163	81.704	100.198	104.915	114.333	88.3757	147.277	238.99	239.384	236.045
iolE	KP1_RS02770	iolE	myo-inosose-2 dehydratase	KP1_0564	KP1_RS02770	167.552	2.3144	0.383351	6.03729	1.57e-09	5.79e-08	95.1187	116.188	144.047	90.7822	90.8047	101.829	43.7157	28.892	46.4242	386.748	492.422	373.654
KP1_RS17400	KP1_RS17400	NA	response regulator transcription factor	KP1_3736	KP1_RS17400	25.8877	2.47467	0.410626	6.02659	1.67e-09	6.08e-08	7.65323	22.1311	19.8686	4.95176	12.5248	8.22861	15.6928	9.34743	9.60501	69.4162	51.8818	79.3513
clpB	KP1_RS19445	clpB	ATP-dependent chaperone ClpB	KP1_4170	KP1_RS19445	674.383	1.60115	0.267482	5.986	2.15e-09	7.63e-08	512.766	483.564	476.847	534.79	537.522	616.117	219.7	288.071	354.585	1426.01	1329.81	1312.81
cgtA	KP1_RS22860	cgtA	Obg family GTPase CgtA	KP1_4902	KP1_RS22860	204.186	1.09763	0.184547	5.94773	2.72e-09	9.29e-08	172.744	149.385	119.212	155.98	170.128	199.544	122.18	147.859	192.1	300.473	374.095	346.534
KP1_RS09605	KP1_RS09605	NA	isochorismatase family protein	KP1_2040	KP1_RS09605	41.876	1.98453	0.333916	5.94321	2.79e-09	9.48e-08	17.4931	35.4097	29.8029	9.07822	29.2245	18.5144	25.7811	27.1925	24.8129	99.1661	75.5471	110.489
KP1_RS18560	KP1_RS18560	NA	Nramp family divalent metal transporter	KP1_3996	KP1_RS18560	98.5294	2.48279	0.420959	5.89792	3.68e-09	1.2e-07	66.6924	40.9425	76.9909	15.6806	15.656	29.8287	42.5948	56.9343	68.0355	258.823	282.164	228.009
tkt	KP1_RS10000	tkt	transketolase	KP1_2123	KP1_RS10000	553.01	1.59993	0.271463	5.89372	3.78e-09	1.22e-07	287.543	330.859	470.638	505.904	532.303	411.43	248.843	299.967	213.712	1130.49	983.023	1221.41
iolD	KP1_RS02755	iolD	3D-(3%2C5/4)-trihydroxycyclohexane-1%2C2-dione acylhydrolase (decyclizing)	KP1_0559	KP1_RS02755	442.829	1.54229	0.261877	5.88939	3.88e-09	1.24e-07	262.396	260.04	280.644	350.749	397.662	435.088	292.559	219.24	198.504	634.663	1196.92	785.477
mqo	KP1_RS12010	mqo	malate dehydrogenase (quinone)	KP1_2571	KP1_RS12010	58.3943	1.76584	0.300405	5.8782	4.15e-09	1.32e-07	27.3329	32.09	40.979	36.3129	50.0991	32.9144	40.353	25.493	43.2226	93.2161	189.323	89.3958
rpsE	KP1_RS23415	rpsE	30S ribosomal protein S5	KP1_5023	KP1_RS23415	1373.64	1.16878	0.199266	5.86545	4.48e-09	1.41e-07	990.546	1024.67	1139.96	777.426	893.435	804.346	1052.54	1168.43	1570.42	2478.16	2342.87	2240.92
KP1_RS20365	KP1_RS20365	NA	heme ABC transporter ATP-binding protein	KP1_4362	KP1_RS20365	60.1558	3.30746	0.574331	5.75879	8.47e-09	2.57e-07	21.8664	30.9835	28.5611	1.65059	17.7434	17.4858	35.8693	11.8967	3.20167	163.624	201.156	187.832
nhaA	KP1_RS04030	nhaA	Na+/H+ antiporter NhaA	KP1_0837	KP1_RS04030	78.6911	1.53138	0.265999	5.75709	8.56e-09	2.58e-07	64.5058	85.2046	62.0894	47.0417	51.1429	31.8859	56.0458	45.0376	39.2205	136.849	166.568	158.703
KP1_RS14060	KP1_RS14060	NA	LbetaH domain-containing protein	KP1_3009	KP1_RS14060	124.021	1.29814	0.231082	5.61768	1.94e-08	5.31e-07	95.1187	59.7539	79.4745	96.5592	104.373	108	71.7386	129.164	72.838	202.299	214.809	254.125
KP1_RS19505	KP1_RS19505	NA	PepSY domain-containing protein	KP1_4182	KP1_RS19505	411.512	1.22914	0.218918	5.61461	1.97e-08	5.37e-07	299.569	296.556	230.973	229.431	289.114	253.03	328.428	383.244	460.24	805.228	618.03	744.295
KP1_RS13870	KP1_RS13870	NA	TonB-dependent receptor	KP1_2972	KP1_RS13870	153.967	1.10307	0.197606	5.58217	2.38e-08	6.32e-07	127.918	139.426	121.695	87.481	101.242	97.7147	135.631	143.61	122.464	204.282	284.895	281.245
rpmA	KP1_RS22870	rpmA	50S ribosomal protein L27	KP1_4904	KP1_RS22870	210.276	1.52502	0.27499	5.54575	2.93e-08	7.61e-07	97.3053	73.0325	126.662	140.3	130.467	192.344	140.115	174.202	212.111	461.122	415.054	360.596
KP1_RS04120	KP1_RS04120	NA	YgdI/YgdR family lipoprotein	KP1_0855	KP1_RS04120	46.1634	1.67764	0.3054	5.49327	3.95e-08	1.01e-06	27.3329	13.2786	40.979	29.7105	30.2682	25.7144	39.2321	28.892	32.8171	67.4329	93.7512	124.551
rpsQ	KP1_RS23455	rpsQ	30S ribosomal protein S17	KP1_5033	KP1_RS23455	444.974	1.00148	0.183319	5.46305	4.68e-08	1.18e-06	336.742	377.335	324.107	367.255	346.519	278.744	289.196	353.503	527.475	701.104	714.512	723.202
KP1_RS14440	KP1_RS14440	NA	winged helix-turn-helix domain-containing protein	KP1_3087	KP1_RS14440	22.4732	3.44451	0.633026	5.44133	5.29e-08	1.32e-06	2.18664	0	3.72537	4.95176	2.08746	10.2858	14.5719	15.2958	4.80251	73.3829	70.0859	68.3024
KP1_RS11800	KP1_RS11800	NA	fumarate hydratase	KP1_2525	KP1_RS11800	673.734	1.05352	0.193969	5.43138	5.59e-08	1.38e-06	542.286	501.269	810.888	447.309	480.117	383.659	505.533	526.005	582.704	1132.48	1096.8	1075.76
KP1_RS05380	KP1_RS05380	NA	tRNA-Thr	KP1_6049	KP1_RS05380	37.2281	3.50192	0.646203	5.41923	5.99e-08	1.47e-06	22.9597	9.95898	11.1761	18.9817	8.34986	15.4286	4.48367	2.5493	0	159.657	93.7512	99.4402
KP1_RS02760	KP1_RS02760	NA	Gfo/Idh/MocA family oxidoreductase	KP1_0560	KP1_RS02760	167.338	1.77847	0.329482	5.39778	6.75e-08	1.65e-06	118.078	170.409	98.1013	117.192	130.467	127.543	65.0131	62.0329	48.8255	362.948	414.144	293.298
rplR	KP1_RS23420	rplR	50S ribosomal protein L18	KP1_5024	KP1_RS23420	1004.98	1.18212	0.219701	5.38058	7.42e-08	1.79e-06	751.109	688.276	752.524	630.524	627.283	574.974	765.586	802.179	1272.66	1959.52	1582.85	1652.32
KP1_RS16860	KP1_RS16860	NA	hypothetical protein	KP1_3607	KP1_RS16860	4.40643	6.58033	1.22814	5.35798	8.42e-08	2.02e-06	0	0	0	0	0	0	0	0	0	22.8082	20.0245	10.0445
dnaK	KP1_RS04020	dnaK	molecular chaperone DnaK	KP1_0835	KP1_RS04020	1492.22	1.40035	0.264053	5.30327	1.14e-07	2.63e-06	1309.79	1263.68	1779.48	1005.21	932.053	1032.69	694.968	819.174	689.96	3041.42	2555.86	2782.32
KP1_RS12015	KP1_RS12015	NA	LysR family transcriptional regulator	KP1_2572	KP1_RS12015	66.7873	1.30302	0.25156	5.17976	2.22e-07	4.89e-06	59.0392	53.1145	36.0119	50.3429	49.0554	40.1145	68.3759	37.3897	46.4242	113.049	92.841	155.689
KP1_RS15475	KP1_RS15475	NA	YchJ family protein	KP1_3318	KP1_RS15475	153.689	1.21066	0.234538	5.16189	2.44e-07	5.3e-06	137.758	94.057	131.63	93.2581	92.8922	68.9146	140.115	150.409	132.069	271.715	280.344	251.112
rpsF	KP1_RS02325	rpsF	30S ribosomal protein S6	KP1_0468	KP1_RS02325	1344.67	1.02205	0.198922	5.13794	2.78e-07	5.94e-06	957.746	871.964	1200.81	795.582	1005.11	816.689	1181.45	1374.07	1418.34	2215.37	2067.08	2231.88
KP1_RS11530	KP1_RS11530	NA	aldehyde dehydrogenase family protein	KP1_2465	KP1_RS11530	70.1484	1.6178	0.315303	5.13093	2.88e-07	6.14e-06	30.6129	50.9014	68.2984	39.614	28.1808	39.0859	75.1014	32.2911	52.8276	170.566	143.813	110.489
KP1_RS19865	KP1_RS19865	NA	hypothetical protein	KP1_4259	KP1_RS19865	30.4903	1.4378	0.282316	5.09289	3.53e-07	7.31e-06	20.773	15.4917	19.8686	22.2829	20.8746	23.6572	23.5392	28.892	16.8088	51.5664	71.9063	50.2223
anmK	KP1_RS14245	anmK	anhydro-N-acetylmuramic acid kinase	KP1_3050	KP1_RS14245	250.444	1.02095	0.200711	5.08666	3.64e-07	7.52e-06	159.624	174.835	295.546	170.01	164.91	175.886	211.853	227.737	212.911	357.989	405.042	448.988
KP1_RS13865	KP1_RS13865	NA	YncE family protein	KP1_2971	KP1_RS13865	199.207	2.44584	0.484556	5.04759	4.47e-07	8.94e-06	127.918	101.803	115.486	42.0899	40.7055	14.4001	118.817	156.357	131.268	469.055	535.201	537.379
glnQ	KP1_RS08475	glnQ	glutamine ABC transporter ATP-binding protein GlnQ	KP1_1795	KP1_RS08475	177.011	1.37352	0.272468	5.04104	4.63e-07	9.18e-06	133.385	190.327	182.543	108.113	116.898	69.9432	128.905	119.817	91.2476	274.69	386.838	321.423
KP1_RS11440	KP1_RS11440	NA	hypothetical protein	KP1_2446	KP1_RS11440	64.2577	1.61895	0.326345	4.96085	7.02e-07	1.32e-05	34.9862	26.5573	42.2208	57.7705	64.7114	59.6574	21.2974	36.5399	36.8192	165.607	107.404	117.52
KP1_RS12185	KP1_RS12185	NA	universal stress protein	KP1_2611	KP1_RS12185	166.628	1.00488	0.202586	4.96028	7.04e-07	1.32e-05	113.705	127.254	106.794	128.746	136.729	105.943	151.324	192.897	133.67	231.057	263.05	308.365
nrdF	KP1_RS19920	nrdF	class 1b ribonucleoside-diphosphate reductase subunit beta	KP1_4270	KP1_RS19920	38.2352	1.83569	0.371705	4.93856	7.87e-07	1.47e-05	28.4263	47.5818	29.8029	18.1564	15.656	19.5429	13.451	13.5963	24.0125	97.1827	80.0982	71.3157
rplE	KP1_RS23440	rplE	50S ribosomal protein L5	KP1_5029	KP1_RS23440	1405.21	1.04962	0.214371	4.89631	9.77e-07	1.77e-05	1121.74	998.111	916.44	880.587	977.977	877.375	1189.29	1209.22	1805.74	2495.02	2118.96	2272.06
rfbA	KP1_RS00735	rfbA	glucose-1-phosphate thymidylyltransferase RfbA	KP1_0151	KP1_RS00735	127.454	1.08564	0.224817	4.82897	1.37e-06	2.41e-05	102.772	78.5653	79.4745	124.619	108.548	145.029	82.9478	73.9296	99.2518	218.165	191.143	224.996
ghoS	KP1_RS15350	ghoS	type V toxin-antitoxin system endoribonuclease antitoxin GhoS	KP1_3291	KP1_RS15350	39.7855	1.42745	0.296956	4.80693	1.53e-06	2.67e-05	25.1463	37.6228	28.5611	23.9335	25.0496	30.8573	26.902	30.5916	23.2121	56.5247	55.5226	113.502
iolC	KP1_RS02745	iolC	5-dehydro-2-deoxygluconokinase	KP1_0558	KP1_RS02745	596.689	1.74431	0.363977	4.79235	1.65e-06	2.86e-05	313.782	254.507	285.611	598.337	699.3	530.745	285.834	217.54	196.903	1133.47	1479.09	1165.16
rplU	KP1_RS22875	rplU	50S ribosomal protein L21	KP1_4907	KP1_RS22875	666.527	1.42951	0.298685	4.78603	1.7e-06	2.92e-05	239.437	221.311	604.751	458.037	423.755	474.174	545.886	665.367	581.103	1328.83	1282.48	1173.19
glnP	KP1_RS08480	glnP	glutamine ABC transporter permease GlnP	KP1_1796	KP1_RS08480	121.218	1.08669	0.227045	4.78621	1.7e-06	2.92e-05	111.518	85.2046	146.531	82.5293	82.4548	74.0575	75.1014	93.4743	101.653	164.616	227.552	209.929
rplC	KP1_RS23500	rplC	50S ribosomal protein L3	KP1_5044	KP1_RS23500	1190.61	1.13477	0.237365	4.78072	1.75e-06	2.98e-05	914.014	873.07	1132.51	604.114	709.738	640.803	905.7	1125.94	1343.1	2271.89	1894.14	1872.29
erpA	KP1_RS04835	erpA	iron-sulfur cluster insertion protein ErpA	KP1_1009	KP1_RS04835	117.08	1.15197	0.241926	4.76167	1.92e-06	3.27e-05	74.3456	71.926	124.179	71.8005	94.9796	79.2004	65.0131	104.521	120.863	240.974	188.413	168.747
KP1_RS21075	KP1_RS21075	NA	YgdI/YgdR family lipoprotein	KP1_4514	KP1_RS21075	92.8404	1.59838	0.336533	4.74956	2.04e-06	3.42e-05	55.7592	32.09	59.6059	31.3611	79.3236	44.2288	63.8922	87.5259	100.052	160.649	195.694	203.903
fepA	KP1_RS07255	fepA	siderophore enterobactin receptor FepA	KP1_1547	KP1_RS07255	224.612	2.3374	0.496739	4.70549	2.53e-06	4.2e-05	106.052	146.065	137.839	45.3911	22.9621	34.9716	156.928	178.451	175.291	482.939	619.85	588.606
KP1_RS16725	KP1_RS16725	NA	Na+/H+ antiporter	KP1_3578	KP1_RS16725	33.4418	1.45828	0.310872	4.69093	2.72e-06	4.48e-05	25.1463	19.918	17.385	15.6806	16.6997	25.7144	22.4183	30.5916	35.2184	51.5664	64.6246	76.338
glnH	KP1_RS08485	glnH	glutamine ABC transporter substrate-binding protein GlnH	KP1_1797	KP1_RS08485	251.626	1.16946	0.249516	4.6869	2.77e-06	4.55e-05	207.73	171.516	307.964	122.969	170.128	172.801	227.546	209.892	136.871	383.773	501.524	406.801
betI	KP1_RS07170	betI	transcriptional regulator BetI	KP1_1530	KP1_RS07170	249.197	1.15064	0.246421	4.66939	3.02e-06	4.89e-05	179.304	147.172	213.588	142.776	131.51	154.286	214.095	242.183	292.953	377.823	429.617	465.059
KP1_RS14115	KP1_RS14115	NA	metal/formaldehyde-sensitive transcriptional repressor	KP1_3021	KP1_RS14115	75.8898	1.50498	0.322894	4.66091	3.15e-06	5.04e-05	49.1993	35.4097	52.1551	33.837	62.6239	25.7144	62.7713	87.5259	58.4305	160.649	163.837	118.525
KP1_RS19900	KP1_RS19900	NA	carboxymuconolactone decarboxylase family protein	KP1_4266	KP1_RS19900	44.2225	2.4501	0.529786	4.62469	3.75e-06	5.96e-05	6.55991	8.85242	33.5283	7.42763	10.4373	17.4858	38.1112	42.4883	23.2121	100.158	93.7512	148.658
fhuF	KP1_RS03765	fhuF	siderophore-iron reductase FhuF	KP1_0781	KP1_RS03765	180.722	1.78075	0.385281	4.62195	3.8e-06	6.02e-05	145.411	163.77	136.597	51.1681	53.2303	43.2002	135.631	132.563	149.678	400.631	403.221	353.565
KP1_RS13320	KP1_RS13320	NA	LysR family transcriptional regulator	KP1_2854	KP1_RS13320	41.0512	1.4921	0.32299	4.61965	3.84e-06	6.05e-05	41.5461	12.1721	26.0776	42.9152	33.3994	22.6287	29.1438	22.9437	23.2121	73.3829	82.8288	82.3646
tonB	KP1_RS15360	tonB	TonB system transport protein TonB	KP1_3293	KP1_RS15360	623.317	1.64067	0.356037	4.60815	4.06e-06	6.35e-05	560.872	486.883	550.112	203.022	166.997	212.915	461.818	512.409	513.068	1322.88	1165.97	1322.86
rpsM	KP1_RS23395	rpsM	30S ribosomal protein S13	KP1_5018	KP1_RS23395	969.638	1.03339	0.225463	4.58342	4.57e-06	7.06e-05	602.418	553.277	927.616	626.397	657.551	620.231	845.171	932.193	1151	1624.34	1525.51	1569.95
rplN	KP1_RS23450	rplN	50S ribosomal protein L14	KP1_5031	KP1_RS23450	1987.75	1.06023	0.231613	4.57761	4.7e-06	7.2e-05	1439.9	1313.48	1365.97	1288.28	1368.33	1366.98	1421.32	1674.89	2831.08	3475.77	3113.82	3193.14
hslV	KP1_RS00415	hslV	ATP-dependent protease subunit HslV	KP1_0088	KP1_RS00415	141.251	1.34824	0.296302	4.55024	5.36e-06	8.12e-05	122.452	91.8439	199.928	88.3063	88.7172	68.9146	71.7386	88.3757	97.651	318.323	225.731	233.032
mliC	KP1_RS14240	mliC	C-type lysozyme inhibitor	KP1_3049	KP1_RS14240	48.3942	1.66621	0.366534	4.54586	5.47e-06	8.27e-05	17.4931	11.0655	26.0776	28.8852	38.6181	33.943	33.6275	45.8874	45.6238	102.141	72.8165	124.551
KP1_RS25175	KP1_RS25175	NA	GNAT family N-acetyltransferase	KP1_5403	KP1_RS25175	43.261	1.83291	0.403982	4.53711	5.7e-06	8.59e-05	45.9194	45.3687	14.9015	12.3794	18.7872	19.5429	26.902	16.1456	37.6196	101.149	91.0206	89.3958
rplD	KP1_RS23495	rplD	50S ribosomal protein L4	KP1_5042	KP1_RS23495	2662.4	1.10502	0.243786	4.53274	5.82e-06	8.74e-05	1918.77	2143.39	2482.34	1344.4	1493.58	1420.46	2220.54	2559.5	3023.98	4884.92	4041.32	4415.55
KP1_RS04980	KP1_RS04980	NA	VOC family protein	KP1_1045	KP1_RS04980	36.831	1.53136	0.346568	4.41864	9.93e-06	0.000141652	19.6797	11.0655	32.2865	26.4094	18.7872	30.8573	14.5719	31.4413	39.2205	77.3495	70.9961	69.3068
mutY	KP1_RS21820	mutY	A/G-specific adenine glycosylase	KP1_4673	KP1_RS21820	171.047	1.09716	0.249114	4.40423	1.06e-05	0.000149538	121.358	105.123	124.179	114.716	112.723	102.858	134.51	233.686	148.077	244.94	323.123	287.272
rimL	KP1_RS14065	rimL	50S ribosomal protein L7/L12-serine acetyltransferase	KP1_3010	KP1_RS14065	76.6791	1.64126	0.376185	4.3629	1.28e-05	0.000179144	26.2396	32.09	57.1223	94.0834	64.7114	75.086	32.5066	28.892	40.0209	161.641	161.107	146.649
entH	KP1_RS07320	entH	proofreading thioesterase EntH	KP1_1562	KP1_RS07320	76.0082	2.0301	0.465634	4.35987	1.3e-05	0.000180375	53.5726	53.1145	60.8476	16.5059	12.5248	14.4001	50.4412	71.3803	53.628	185.441	167.478	172.765
KP1_RS11395	KP1_RS11395	NA	aminotransferase class I/II-fold pyridoxal phosphate-dependent enzyme	KP1_2435	KP1_RS11395	37.6782	1.43811	0.330842	4.34682	1.38e-05	0.000189325	27.3329	30.9835	21.1104	30.5358	13.5685	14.4001	35.8693	28.892	34.418	54.5413	70.0859	90.4002
KP1_RS02650	KP1_RS02650	NA	YhcH/YjgK/YiaL family protein	KP1_0538	KP1_RS02650	132.633	1.19303	0.275119	4.33642	1.45e-05	0.000196736	84.1855	97.3767	110.519	130.396	146.122	126.515	53.804	66.2817	88.0459	244.94	228.462	214.952
galM	KP1_RS08090	galM	galactose-1-epimerase	KP1_1714	KP1_RS08090	241.468	1.0105	0.234134	4.3159	1.59e-05	0.000212807	198.984	220.204	240.907	203.022	243.19	195.429	172.621	137.662	122.464	410.548	288.535	464.054
KP1_RS05920	KP1_RS05920	NA	Gfo/Idh/MocA family oxidoreductase	KP1_1248	KP1_RS05920	318.223	1.80055	0.417461	4.31309	1.61e-05	0.000214247	165.091	146.065	108.036	275.648	408.099	341.487	108.729	109.62	104.054	681.271	722.704	647.868
KP1_RS10715	KP1_RS10715	NA	SDR family NAD(P)-dependent oxidoreductase	KP1_2285	KP1_RS10715	44.6146	1.18698	0.277709	4.27419	1.92e-05	0.000246001	52.4793	46.4752	36.0119	29.7105	22.9621	24.6858	29.1438	29.7418	33.6175	75.3662	72.8165	82.3646
sodB	KP1_RS14330	sodB	superoxide dismutase [Fe]	KP1_3068	KP1_RS14330	2421.33	1.57775	0.370352	4.26013	2.04e-05	0.000261262	775.162	754.669	1208.26	2640.94	2727.27	2482.98	1201.62	1378.32	1394.33	5089.2	4632.04	4771.12
KP1_RS07205	KP1_RS07205	NA	SDR family oxidoreductase	KP1_1537	KP1_RS07205	64.9275	1.84324	0.435639	4.23112	2.33e-05	0.00029407	37.1728	38.7294	23.594	20.6323	14.6122	25.7144	66.1341	76.4789	51.2267	131.891	110.135	182.809
nuoK	KP1_RS18170	nuoK	NADH-quinone oxidoreductase subunit NuoK	KP1_3911	KP1_RS18170	54.3732	1.03008	0.243579	4.22895	2.35e-05	0.000296104	53.5726	44.2621	36.0119	33.837	64.7114	42.1716	35.8693	35.6902	42.4221	81.3162	89.2002	93.4136
rplB	KP1_RS23485	rplB	50S ribosomal protein L2	KP1_5040	KP1_RS23485	3919.17	1.01686	0.24214	4.19946	2.68e-05	0.000331035	3138.92	2843.84	3873.14	2182.07	2328.57	1982.07	3495.02	3738.97	4503.15	6977.32	5597.77	6369.2
entA	KP1_RS07315	entA	2%2C3-dihydro-2%2C3-dihydroxybenzoate dehydrogenase EntA	KP1_1560	KP1_RS07315	104.201	1.62263	0.388876	4.17262	3.01e-05	0.000363725	97.3053	95.1636	67.0566	24.7588	39.6618	34.9716	98.6406	64.5822	95.2497	218.165	164.747	250.107
dnaJ	KP1_RS04025	dnaJ	molecular chaperone DnaJ	KP1_0836	KP1_RS04025	383.826	1.05521	0.253873	4.15645	3.23e-05	0.000389312	405.621	375.121	454.495	293.804	247.364	265.373	206.249	238.784	235.323	700.112	490.601	693.068
KP1_RS16020	KP1_RS16020	NA	YcgN family cysteine cluster protein	KP1_3440	KP1_RS16020	322.274	1.41113	0.344493	4.09625	4.2e-05	0.000489126	169.464	200.286	142.806	152.679	185.784	121.372	343	381.545	352.184	681.271	583.442	553.45
KP1_RS18555	KP1_RS18555	NA	DUF2502 domain-containing protein	KP1_3995	KP1_RS18555	44.3726	1.59413	0.389403	4.09378	4.24e-05	0.00049311	27.3329	25.4507	18.6268	18.1564	25.0496	15.4286	33.6275	42.4883	58.4305	96.1911	107.404	64.2846
KP1_RS24475	KP1_RS24475	NA	MFS transporter	KP1_5250	KP1_RS24475	194.557	1.59167	0.402424	3.95521	7.65e-05	0.000808457	235.063	181.475	243.391	61.8969	90.8047	91.5433	81.8269	107.071	72.838	384.764	344.058	439.948
KP1_RS24575	KP1_RS24575	NA	YsaB family lipoprotein	KP1_5271	KP1_RS24575	25.007	1.47117	0.373583	3.938	8.22e-05	0.000854867	22.9597	17.7048	14.9015	18.1564	10.4373	10.2858	28.0229	16.1456	17.6092	35.6998	70.9961	37.1645
aceB	KP1_RS01295	aceB	malate synthase A	KP1_0253	KP1_RS01295	37.0272	1.29592	0.329375	3.93449	8.34e-05	0.000865509	30.6129	35.4097	9.93431	16.5059	36.5306	29.8287	33.6275	26.3427	25.6134	67.4329	59.1634	73.3246
KP1_RS20985	KP1_RS20985	NA	N-acetylmuramoyl-L-alanine amidase AmiC	KP1_4494	KP1_RS20985	128.674	1.03868	0.265906	3.90619	9.38e-05	0.000960294	64.5058	120.614	100.585	59.4211	98.1108	80.2289	134.51	123.216	135.271	220.149	216.629	190.845
KP1_RS09675	KP1_RS09675	NA	SecY/SecA suppressor protein	KP1_2053	KP1_RS09675	43.068	1.29484	0.33208	3.89919	9.65e-05	0.000986272	22.9597	30.9835	49.6715	32.1864	35.4869	38.0573	35.8693	28.0423	12.0063	65.4496	83.739	82.3646
sucD	KP1_RS07955	sucD	succinate--CoA ligase subunit alpha	KP1_1690	KP1_RS07955	1017.22	1.81279	0.465631	3.89319	9.89e-05	0.00100299	512.766	501.269	511.617	222.004	259.889	263.315	999.857	1162.48	1188.62	2564.43	1885.95	2134.45
icd	KP1_RS10105	icd	NADP-dependent isocitrate dehydrogenase	KP1_2146	KP1_RS10105	1697.36	1.12098	0.289391	3.87358	0.000107247	0.0010767	968.68	900.734	1572.1	927.629	866.298	960.69	1836.06	1979.11	1796.14	3024.56	2698.76	2837.56
ompX	KP1_RS08505	ompX	outer membrane protein OmpX	KP1_1801	KP1_RS08505	2682.83	1.2721	0.32885	3.86831	0.000109591	0.00109543	1396.17	1109.87	1580.8	1453.34	1556.2	1434.86	2618.46	3164.53	3520.24	5093.17	4692.11	4574.25
KP1_RS07080	KP1_RS07080	NA	PLP-dependent aminotransferase family protein	KP1_1511	KP1_RS07080	83.2432	1.34878	0.35128	3.83962	0.000123223	0.00122103	61.2258	92.9505	43.4626	47.867	28.1808	31.8859	94.157	77.3287	63.233	176.516	156.555	125.556
hemP	KP1_RS15245	hemP	hemin uptake protein HemP	KP1_3266	KP1_RS15245	49.6573	1.28119	0.333897	3.83709	0.000124501	0.00123103	47.0127	29.8769	38.4955	17.3311	19.8309	31.8859	47.0785	41.6385	56.0292	92.2244	90.1104	84.3735
rplX	KP1_RS23445	rplX	50S ribosomal protein L24	KP1_5030	KP1_RS23445	398.906	1.04514	0.272849	3.83045	0.000127911	0.00125123	245.997	211.352	365.086	230.257	255.714	286.973	299.285	386.644	553.889	769.529	621.671	560.481
KP1_RS06790	KP1_RS06790	NA	hypothetical protein	KP1_1443	KP1_RS06790	3520.62	1.37399	0.362422	3.79112	0.000149968	0.0014363	1563.44	1295.77	2446.32	1723.21	1764.95	1685.84	4237.06	4704.3	3244.09	6248.45	6849.3	6484.71
KP1_RS11665	KP1_RS11665	NA	aldo/keto reductase	KP1_2494	KP1_RS11665	26.1735	1.60542	0.423812	3.78804	0.000151838	0.00145118	19.6797	24.3442	16.1433	18.1564	35.4869	7.20003	11.2092	13.5963	10.4054	67.4329	48.2409	42.1868
KP1_RS02775	KP1_RS02775	NA	ABC transporter substrate-binding protein	KP1_0565	KP1_RS02775	60.7944	1.2611	0.333531	3.78107	0.000156156	0.00148316	64.5058	77.4587	52.1551	24.7588	33.3994	41.143	51.5621	28.892	32.8171	106.108	99.2125	117.52
KP1_RS28905	KP1_RS28905	NA	small membrane protein	KP1_3738	KP1_RS28905	8.59946	3.97755	1.05862	3.75731	0.000171748	0.00159809	2.18664	0	0	0	8.34986	0	4.48367	1.69953	0	26.7748	34.5878	25.1112
tomB	KP1_RS06235	tomB	Hha toxicity modulator TomB	KP1_1318	KP1_RS06235	56.229	1.61005	0.432756	3.72045	0.000198866	0.00181356	21.8664	21.0245	74.5073	15.6806	35.4869	18.5144	56.0458	50.986	40.8213	135.858	96.4819	107.476
fes	KP1_RS07260	fes	enterochelin esterase	KP1_1548	KP1_RS07260	292.975	2.13049	0.573097	3.7175	0.000201202	0.00183122	266.77	226.843	223.522	35.4876	25.0496	40.1145	187.193	229.437	195.302	799.278	620.761	665.948
rpmG	KP1_RS24835	rpmG	50S ribosomal protein L33	KP1_5328	KP1_RS24835	27.0503	1.05279	0.286958	3.66879	0.000243703	0.00215797	25.1463	24.3442	24.8358	17.3311	18.7872	17.4858	14.5719	22.0939	27.2142	44.6247	40.9593	47.209
sra	KP1_RS13575	sra	stationary-phase-induced ribosome-associated protein	KP1_2908	KP1_RS13575	86.6975	1.07398	0.295175	3.63845	0.000274284	0.0023872	48.106	38.7294	42.2208	65.1981	93.9359	88.4575	70.6177	97.7231	65.6342	159.657	146.543	123.547
KP1_RS09615	KP1_RS09615	NA	LysR family transcriptional regulator	KP1_2042	KP1_RS09615	45.0222	1.21055	0.339931	3.56117	0.000369206	0.00311961	43.7327	48.6883	23.594	16.5059	28.1808	27.7716	48.1994	23.7934	44.8234	87.2661	67.3553	80.3558
KP1_RS14995	KP1_RS14995	NA	alpha/beta fold hydrolase	KP1_3215	KP1_RS14995	10.4406	2.3118	0.654413	3.53262	0.000411457	0.00340487	7.65323	7.74587	1.24179	2.47588	2.08746	6.17146	13.451	5.94836	0.800418	19.8332	32.7674	25.1112
sufA	KP1_RS15110	sufA	Fe-S cluster assembly scaffold SufA	KP1_3237	KP1_RS15110	52.1298	2.04001	0.577431	3.53291	0.00041101	0.00340487	63.4124	57.5408	60.8476	10.7288	9.39359	13.3715	19.0556	15.2958	15.2079	119.991	110.135	130.578
KP1_RS16935	KP1_RS16935	NA	type IV secretion system protein	KP1_3629	KP1_RS16935	2.66317	5.85492	1.65857	3.53011	0.000415386	0.00341795	0	0	0	0	0	0	0	0	0	1.98332	20.9347	9.04002
sbmC	KP1_RS17125	sbmC	DNA gyrase inhibitor SbmC	KP1_3671	KP1_RS17125	83.4383	1.11393	0.317275	3.51095	0.000446516	0.00364376	36.0795	60.8604	53.3969	108.113	77.2362	74.0575	43.7157	68.831	58.4305	197.34	104.674	118.525
pcaC	KP1_RS11955	pcaC	4-carboxymuconolactone decarboxylase	KP1_2560	KP1_RS11955	14.7038	1.54944	0.443175	3.49623	0.000471885	0.00381003	10.9332	8.85242	14.9015	13.2047	13.5685	7.20003	6.7255	8.49766	5.60292	20.8249	20.9347	45.2001
exbB	KP1_RS21960	exbB	tol-pal system-associated acyl-CoA thioesterase	KP1_4704	KP1_RS21960	630.673	1.44753	0.414915	3.48874	0.000485295	0.00388578	533.539	473.605	630.829	178.263	156.56	190.287	505.533	684.911	610.719	1338.74	1115	1150.09
mglB	KP1_RS17755	mglB	galactose/glucose ABC transporter substrate-binding protein MglB	KP1_3815	KP1_RS17755	98.4769	1.50684	0.435183	3.46254	0.000535102	0.00425295	108.238	92.9505	142.806	61.0717	30.2682	44.2288	57.1667	41.6385	29.6155	158.666	182.041	233.032
sufB	KP1_RS15105	sufB	Fe-S cluster assembly protein SufB	KP1_3236	KP1_RS15105	300.498	1.61888	0.469285	3.44967	0.000561282	0.00443791	342.209	338.605	432.142	82.5293	91.8484	118.286	122.18	121.517	133.67	625.738	553.405	643.85
KP1_RS18505	KP1_RS18505	NA	CynX/NimT family MFS transporter	KP1_3984	KP1_RS18505	51.9835	1.69569	0.498191	3.40369	0.000664813	0.00507253	63.4124	55.3277	36.0119	16.5059	11.4811	14.4001	60.5295	25.493	17.6092	86.2745	119.237	117.52
fhuC	KP1_RS04810	fhuC	Fe3+-hydroxamate ABC transporter ATP-binding protein FhuC	KP1_1003	KP1_RS04810	170.832	2.07641	0.618322	3.35815	0.00078467	0.00578457	193.517	180.368	189.994	21.4576	28.1808	14.4001	94.157	62.0329	68.8359	414.514	377.736	404.792
glpK	KP1_RS25015	glpK	glycerol kinase GlpK	KP1_5370	KP1_RS25015	1461.92	1.73285	0.516489	3.35506	0.000793468	0.00583065	1634.51	1610.03	2150.78	628.048	704.519	533.831	438.278	276.174	347.381	3216.95	2900.83	3101.73
bfd	KP1_RS23520	bfd	bacterioferritin-associated ferredoxin	KP1_5048	KP1_RS23520	22.1471	1.69342	0.510053	3.32009	0.000899871	0.00638699	14.2131	21.0245	14.9015	4.95176	3.1312	8.22861	26.902	20.3944	14.4075	60.4913	40.9593	36.1601
gpmA	KP1_RS08085	gpmA	2%2C3-diphosphoglycerate-dependent phosphoglycerate mutase	KP1_1712	KP1_RS08085	3326.66	1.04848	0.316425	3.31352	0.000921282	0.00650869	2738.76	2541.75	4071.83	1493.78	1474.79	1385.49	3017.51	3613.21	3292.12	5623.71	5338.36	5328.59
KP1_RS08445	KP1_RS08445	NA	DUF1471 domain-containing protein	KP1_1788	KP1_RS08445	321.496	1.21011	0.365291	3.31272	0.000923946	0.00651745	143.225	139.426	286.853	200.546	140.904	155.315	381.112	461.423	268.94	580.121	473.307	626.775
KP1_RS06180	KP1_RS06180	NA	glucose PTS transporter subunit EIIB	KP1_1307	KP1_RS06180	4.83478	2.48328	0.750814	3.30745	0.000941493	0.00660055	0	2.21311	0	4.95176	3.1312	4.1143	2.24183	1.69953	1.60084	12.8916	9.10206	16.0712
KP1_RS02715	KP1_RS02715	NA	CoA-acylating methylmalonate-semialdehyde dehydrogenase	KP1_0552	KP1_RS02715	367.882	1.36875	0.41569	3.29271	0.000992255	0.00682063	123.545	165.983	173.85	390.363	521.866	433.03	252.206	167.404	144.075	520.622	883.81	637.824
KP1_RS03740	KP1_RS03740	NA	helix-turn-helix domain-containing protein	KP1_0776	KP1_RS03740	11.7221	2.06496	0.627214	3.29227	0.000993833	0.00682124	6.55991	4.42621	7.45073	3.30117	1.04373	4.1143	8.96733	19.5446	3.20167	23.7999	29.1266	29.129
sufS	KP1_RS15090	sufS	cysteine desulfurase SufS	KP1_3233	KP1_RS15090	90.7252	1.43433	0.435786	3.29137	0.000997019	0.00682265	110.425	111.762	108.036	37.1382	52.1866	51.4288	38.1112	39.939	24.8129	150.732	150.184	213.947
garL	KP1_RS22565	garL	2-dehydro-3-deoxyglucarate aldolase	KP1_4841	KP1_RS22565	141.316	1.13271	0.344585	3.28716	0.00101202	0.00690464	95.1187	105.123	106.794	168.36	150.297	170.744	69.4968	59.4836	54.4284	249.898	233.013	233.032
KP1_RS20395	KP1_RS20395	NA	MarR family transcriptional regulator	KP1_4369	KP1_RS20395	136.234	1.02436	0.31718	3.22959	0.0012397	0.0081777	99.4919	65.2866	93.1342	58.5958	94.9796	86.4004	163.654	141.061	171.289	223.124	243.935	193.858
KP1_RS15340	KP1_RS15340	NA	YdiY family protein	KP1_3289	KP1_RS15340	25.8728	1.25374	0.392166	3.19697	0.00138877	0.00890447	17.4931	17.7048	39.7372	18.9817	17.7434	12.3429	23.5392	13.5963	12.8067	39.6664	63.7144	33.1467
KP1_RS21930	KP1_RS21930	NA	DUF2623 domain-containing protein	KP1_4696	KP1_RS21930	27.1825	1.24267	0.389674	3.18901	0.00142762	0.00903963	13.1198	25.4507	13.6597	14.03	8.34986	19.5429	25.7811	32.2911	29.6155	46.608	45.5103	52.2312
ecpD	KP1_RS05465	ecpD	fimbrial adhesin EcpD	KP1_1149	KP1_RS05465	45.843	1.06402	0.334014	3.18555	0.00144481	0.0091232	40.4528	60.8604	33.5283	21.4576	24.0058	20.5715	41.4739	49.2864	32.8171	79.3329	70.9961	75.3335
KP1_RS28020	KP1_RS28020	NA	EexN family lipoprotein	KP1_3630	KP1_RS28020	2.13222	5.53382	1.7385	3.18311	0.00145703	0.00917695	0	0	0	0	0	0	0	0	0	1.98332	14.5633	9.04002
fhuD	KP1_RS04815	fhuD	Fe(3+)-hydroxamate ABC transporter substrate-binding protein FhuD	KP1_1004	KP1_RS04815	122.803	1.76078	0.553174	3.18305	0.00145733	0.00917695	142.131	122.827	141.564	28.8852	16.6997	24.6858	117.696	54.385	44.023	273.698	234.833	272.205
pcaD	KP1_RS11950	pcaD	3-oxoadipate enol-lactonase	KP1_2559	KP1_RS11950	28.2157	1.09671	0.349874	3.13459	0.00172092	0.0106035	18.5864	23.2376	19.8686	27.2347	36.5306	20.5715	24.6602	16.1456	11.2058	34.7081	54.6124	51.2268
htpG	KP1_RS06300	htpG	molecular chaperone HtpG	KP1_1331	KP1_RS06300	1850.97	1.34852	0.433938	3.10762	0.00188598	0.0113905	1113	1082.21	1467.79	2265.43	2244.02	2163.1	487.599	656.869	533.879	3539.24	2861.69	3796.81
gspS	KP1_RS04785	gspS	type II secretion system pilot lipoprotein GspS	KP1_0998	KP1_RS04785	28.7893	1.07195	0.347516	3.08459	0.0020383	0.011994	22.9597	18.8114	14.9015	17.3311	39.6618	18.5144	21.2974	28.0423	21.6113	41.6497	65.5349	35.1556
fepD	KP1_RS07285	fepD	Fe(3+)-siderophore ABC transporter permease	KP1_1553	KP1_RS07285	293.917	1.50628	0.489861	3.0749	0.00210573	0.0122959	285.356	303.196	238.423	77.5775	43.8367	62.7431	252.206	277.873	270.541	621.771	537.022	556.464
iolB	KP1_RS02720	iolB	5-deoxy-glucuronate isomerase	KP1_0553	KP1_RS02720	181.666	1.59044	0.51957	3.06107	0.0022055	0.0128295	64.5058	98.4832	70.782	217.052	281.808	199.544	57.1667	56.0846	42.4221	284.607	495.152	312.383
sucC	KP1_RS07950	sucC	ADP-forming succinate--CoA ligase subunit beta	KP1_1689	KP1_RS07950	1513.39	1.46745	0.480553	3.05367	0.00226063	0.0131334	798.122	909.587	918.924	357.352	421.668	379.545	1792.35	1839.74	2032.26	3335.95	2508.53	2866.69
KP1_RS12310	KP1_RS12310	NA	AAA family ATPase	KP1_2637	KP1_RS12310	32.3856	1.18946	0.392364	3.03151	0.00243331	0.013984	27.3329	33.1966	43.4626	12.3794	12.5248	31.8859	23.5392	22.9437	14.4075	48.5914	50.0613	68.3024
entC	KP1_RS07300	entC	isochorismate synthase EntC	KP1_1557	KP1_RS07300	186.482	1.6973	0.567595	2.99034	0.00278665	0.0156723	171.651	130.573	185.027	23.9335	21.9184	32.9144	183.83	165.704	160.084	389.723	339.507	432.917
ompK35	KP1_RS09095	ompK35	porin OmpK35	KP1_1929	KP1_RS09095	143.213	1.05082	0.35865	2.92993	0.0033904	0.0184119	135.571	193.647	189.994	76.7522	57.4053	67.886	98.6406	121.517	76.0397	271.715	218.45	210.934
feoA	KP1_RS23805	feoA	ferrous iron transporter A	KP1_5110	KP1_RS23805	506.779	1.253	0.435435	2.87759	0.00400728	0.0208994	425.301	414.957	572.465	174.137	111.679	137.829	526.831	548.949	477.049	943.069	801.892	947.193
KP1_RS10845	KP1_RS10845	NA	YmiA family putative membrane protein	KP1_2314	KP1_RS10845	217.413	1.26503	0.443824	2.85029	0.00436794	0.0224932	85.2788	94.057	442.077	132.872	122.117	92.5718	184.951	208.193	87.2455	453.189	365.903	340.507
KP1_RS02025	KP1_RS02025	NA	peptidase domain-containing ABC transporter	KP1_0403	KP1_RS02025	37.0916	1.87249	0.658885	2.84192	0.00448434	0.0229634	8.74654	14.3852	6.20894	9.90351	7.30612	8.22861	68.3759	45.0376	32.0167	80.3245	79.1879	85.378
potI	KP1_RS08745	potI	putrescine ABC transporter permease PotI	KP1_1852	KP1_RS08745	18.984	1.17917	0.424359	2.77871	0.00545747	0.0270979	25.1463	17.7048	7.45073	15.6806	14.6122	12.3429	5.60458	10.1972	20.8109	25.7832	37.3185	35.1556
KP1_RS18605	KP1_RS18605	NA	tRNA-Val	KP1_6093	KP1_RS18605	8.92387	2.0388	0.736775	2.7672	0.00565407	0.0278326	1.09332	0	3.72537	9.07822	4.17493	2.05715	7.84641	13.5963	3.20167	18.8416	26.396	17.0756
KP1_RS11390	KP1_RS11390	NA	NADP-dependent oxidoreductase	KP1_2434	KP1_RS11390	43.5557	1.21114	0.44428	2.72607	0.00640937	0.0306926	32.7995	35.4097	48.4298	25.5841	12.5248	25.7144	72.8596	28.0423	14.4075	61.483	70.9961	94.418
odhB	KP1_RS07945	odhB	2-oxoglutarate dehydrogenase complex dihydrolipoyllysine-residue succinyltransferase	KP1_1688	KP1_RS07945	2037.82	1.18658	0.437891	2.70977	0.00673297	0.031695	1621.39	1410.86	1646.61	604.114	552.134	620.231	2403.24	2643.62	2402.05	3968.63	3134.75	3446.26
rrf	KP1_RS00090	rrf	5S ribosomal RNA	KP1_6004	KP1_RS00090	3.14366	3.15864	1.17345	2.69176	0.00710755	0.0329669	0	0	0	0	1.04373	0	3.36275	1.69953	3.20167	8.92495	15.4735	4.01779
KP1_RS18600	KP1_RS18600	NA	tRNA-Val	KP1_6092	KP1_RS18600	8.20825	1.53686	0.572578	2.68412	0.0072722	0.0334594	2.18664	8.85242	8.69252	6.60234	4.17493	1.02858	7.84641	7.64789	3.20167	12.8916	17.2939	18.08
yedF	KP1_RS11745	yedF	sulfurtransferase-like selenium metabolism protein YedF	KP1_2513	KP1_RS11745	22.6464	1.03079	0.38524	2.6757	0.00745735	0.0342425	9.83986	25.4507	17.385	9.90351	18.7872	19.5429	13.451	28.892	18.4096	32.7248	48.2409	29.129
KP1_RS11735	KP1_RS11735	NA	YqaE/Pmp3 family membrane protein	KP1_2511	KP1_RS11735	26.8429	1.369	0.513348	2.66681	0.00765739	0.0350684	16.3998	4.42621	13.6597	14.8553	45.9242	8.22861	29.1438	19.5446	20.8109	46.608	38.2287	64.2846
putP	KP1_RS09560	putP	sodium/proline symporter PutP	KP1_2031	KP1_RS09560	31.5131	1.14567	0.432421	2.64944	0.00806251	0.0366536	24.053	23.2376	39.7372	28.8852	17.7434	24.6858	24.6602	27.1925	8.00418	23.7999	81.9186	54.2401
KP1_RS20325	KP1_RS20325	NA	LysR family transcriptional regulator	KP1_4352	KP1_RS20325	19.2651	1.12296	0.424849	2.6432	0.00821257	0.0371881	15.3065	6.63932	16.1433	23.1082	14.6122	6.17146	24.6602	14.446	12.8067	37.6831	35.498	24.1067
KP1_RS16515	KP1_RS16515	NA	dihydrodipicolinate synthase family protein	KP1_3539	KP1_RS16515	29.365	1.00686	0.383211	2.62744	0.00860295	0.038612	26.2396	30.9835	31.0447	21.4576	6.26239	18.5144	22.4183	21.2442	32.8171	51.5664	34.5878	55.2446
KP1_RS15355	KP1_RS15355	NA	fructosamine kinase family protein	KP1_3292	KP1_RS15355	879.024	1.21916	0.465902	2.61677	0.00887651	0.0395298	955.56	894.095	764.942	196.42	223.359	229.372	745.409	1122.54	807.621	1670.95	1416.28	1521.74
KP1_RS16130	KP1_RS16130	NA	PTS mannose transporter subunit IID	KP1_3460	KP1_RS16130	188.745	1.00166	0.388082	2.58105	0.0098501	0.0425792	136.665	127.254	81.9581	263.268	250.496	233.487	90.7942	90.0752	84.0439	348.073	287.625	271.201
KP1_RS28830	KP1_RS28830	NA	small membrane protein	KP1_2988	KP1_RS28830	18.0042	1.55227	0.601565	2.58039	0.00986892	0.0425824	27.3329	15.4917	23.594	2.47588	7.30612	11.3143	13.451	5.0986	4.00209	37.6831	29.1266	39.1734
KP1_RS10390	KP1_RS10390	NA	hypothetical protein	KP1_2212	KP1_RS10390	17.7966	1.10511	0.435392	2.53819	0.0111427	0.0468424	9.83986	14.3852	12.4179	18.1564	11.4811	22.6287	20.1765	6.79813	8.80459	30.7415	40.0491	18.08
KP1_RS11410	KP1_RS11410	NA	ABC transporter permease	KP1_2438	KP1_RS11410	16.2685	1.51729	0.601008	2.52458	0.0115835	0.0484106	10.9332	28.7704	11.1761	3.30117	1.04373	7.20003	14.5719	13.5963	9.60501	30.7415	29.1266	35.1556

## Sheet: up
name	Gene	name	product	Gene1	Row.names	baseMean	log2FoldChange	lfcSE	stat	pvalue	padj	A141.1	A141.2	A141.3	A214.1	A214.2	A214.3	A231.1	A231.2	A231.3	X13883.1	X13883.2	X13883.3
mrkA	KP1_RS21280	mrkA	type 3 fimbria major subunit MrkA	KP1_4561	KP1_RS21280	2676.27	-8.63662	0.479418	-18.0148	1.49e-72	2.28e-69	1518.62	1374.34	2370.57	5217.5	5227.01	4866.19	3285.41	4171.5	4057.32	3.96664	12.7429	10.0445
wrbA	KP1_RS09490	wrbA	NAD(P)H:quinone oxidoreductase	KP1_2015	KP1_RS09490	694.138	-12.3443	1.20134	-10.2754	9.09e-25	2.78e-22	684.417	543.318	906.506	1179.34	1146.02	1078.98	858.622	1010.37	922.081	0	0	0
KP1_RS14610	KP1_RS14610	NA	DUF535 family protein	KP1_3125	KP1_RS14610	363.337	-11.4107	1.18752	-9.60881	7.34e-22	1.68e-19	383.755	469.179	525.277	530.663	507.254	405.259	490.961	495.414	552.288	0	0	0
KP1_RS14650	KP1_RS14650	NA	3-hydroxybutyrate dehydrogenase	KP1_3134	KP1_RS14650	392.025	-11.5194	1.20005	-9.5991	8.06e-22	1.76e-19	690.977	649.547	522.793	559.548	531.26	548.231	308.252	462.273	431.425	0	0	0
agp	KP1_RS09480	agp	bifunctional glucose-1-phosphatase/inositol phosphatase	KP1_2013	KP1_RS09480	352.561	-11.3668	1.19313	-9.52689	1.62e-21	3.37e-19	369.541	447.047	443.319	538.916	552.134	629.489	409.134	425.733	415.417	0	0	0
KP1_RS14460	KP1_RS14460	NA	carbonic anhydrase	KP1_3090	KP1_RS14460	257.113	-10.9114	1.21757	-8.96158	3.2e-19	6.37e-17	266.77	243.442	377.504	238.51	222.315	280.801	511.138	516.658	428.223	0	0	0
KP1_RS12770	KP1_RS12770	NA	helix-turn-helix domain-containing protein	KP1_2740	KP1_RS12770	299.826	-11.1322	1.26319	-8.81277	1.22e-18	2.15e-16	581.645	640.694	635.796	393.665	417.493	443.316	142.356	171.653	171.289	0	0	0
KP1_RS14655	KP1_RS14655	NA	LysR family transcriptional regulator	KP1_3135	KP1_RS14655	205.677	-10.5882	1.20625	-8.77777	1.67e-18	2.83e-16	387.035	298.769	331.558	341.671	248.408	280.801	189.435	190.348	200.104	0	0	0
KP1_RS24500	KP1_RS24500	NA	OmpA family lipoprotein	KP1_5255	KP1_RS24500	559.699	-1.33327	0.152227	-8.75845	1.98e-18	3.24e-16	700.817	607.498	604.751	628.873	694.082	667.546	616.504	578.691	833.235	247.915	309.47	227.005
KP1_RS09485	KP1_RS09485	NA	YccJ family protein	KP1_2014	KP1_RS09485	137.373	-10.0086	1.20762	-8.28794	1.15e-16	1.6e-14	132.291	163.77	145.289	277.298	234.84	218.058	137.873	146.16	192.901	0	0	0
ulaR	KP1_RS02275	ulaR	HTH-type transcriptional regulator UlaR	KP1_0457	KP1_RS02275	121.841	-9.83312	1.18811	-8.27628	1.27e-16	1.71e-14	196.797	171.516	156.465	157.631	171.172	149.144	141.235	171.653	146.476	0	0	0
mrkD	KP1_RS21265	mrkD	type 3 fimbria adhesin subunit MrkD	KP1_4557	KP1_RS21265	92.4262	-2.58003	0.312005	-8.2692	1.35e-16	1.76e-14	80.9055	78.5653	91.8924	118.017	140.904	152.229	122.18	141.911	124.065	21.8165	24.5756	12.0534
budA	KP1_RS14660	budA	acetolactate decarboxylase	KP1_3136	KP1_RS14660	224.961	-10.7174	1.30488	-8.21334	2.15e-16	2.74e-14	483.247	470.285	805.921	146.902	118.985	117.258	163.654	211.592	181.695	0	0	0
KP1_RS17585	KP1_RS17585	NA	adenine deaminase	KP1_3777	KP1_RS17585	197.53	-3.34228	0.40806	-8.19066	2.6e-16	3.05e-14	279.889	235.696	253.325	398.616	397.662	339.43	155.807	124.066	110.458	30.7415	24.5756	20.0889
alsS	KP1_RS14665	alsS	acetolactate synthase AlsS	KP1_3138	KP1_RS14665	310.943	-11.1849	1.37886	-8.11174	4.99e-16	5.57e-14	865.908	865.325	784.81	150.203	186.828	158.401	251.085	229.437	239.325	0	0	0
KP1_RS09470	KP1_RS09470	NA	SDR family oxidoreductase	KP1_2010	KP1_RS09470	99.9544	-9.55083	1.1987	-7.96768	1.62e-15	1.72e-13	137.758	111.762	109.277	117.192	110.636	113.143	152.445	176.751	170.489	0	0	0
yjfP	KP1_RS02270	yjfP	esterase	KP1_0455	KP1_RS02270	97.0126	-9.50482	1.20011	-7.91995	2.38e-15	2.47e-13	167.278	164.876	91.8924	113.89	118.985	95.6576	146.84	134.263	130.468	0	0	0
KP1_RS14510	KP1_RS14510	NA	membrane protein	KP1_3101	KP1_RS14510	86.172	-9.33373	1.21148	-7.70439	1.31e-14	1.25e-12	87.4654	78.5653	124.179	98.2098	85.586	123.429	180.468	152.108	104.054	0	0	0
KP1_RS14465	KP1_RS14465	NA	LysE family transporter	KP1_3091	KP1_RS14465	77.1472	-9.17478	1.19683	-7.66588	1.78e-14	1.66e-12	87.4654	123.934	109.277	109.764	73.0612	84.3432	119.938	101.122	116.861	0	0	0
pdxY	KP1_RS14225	pdxY	pyridoxal kinase PdxY	KP1_3046	KP1_RS14225	200.933	-1.17243	0.153011	-7.6624	1.82e-14	1.67e-12	215.384	250.081	206.137	267.395	215.009	241.715	233.151	248.981	222.516	115.033	107.404	88.3913
KP1_RS12765	KP1_RS12765	NA	NAD(P)-dependent oxidoreductase	KP1_2739	KP1_RS12765	274.435	-2.73733	0.365513	-7.489	6.94e-14	5.78e-12	442.794	317.581	383.713	492.7	446.717	452.573	158.049	210.742	231.321	58.508	28.2164	70.3113
KP1_RS25440	KP1_RS25440	NA	alpha-glucoside-specific PTS transporter subunit IIBC	KP1_5463	KP1_RS25440	168.778	-2.26968	0.304672	-7.44956	9.37e-14	7.66e-12	307.222	276.638	255.808	217.877	221.271	191.315	169.258	147.859	107.256	48.5914	40.0491	42.1868
KP1_RS14645	KP1_RS14645	NA	GntP family permease	KP1_3133	KP1_RS14645	75.9049	-9.14825	1.24662	-7.33846	2.16e-13	1.71e-11	173.838	139.426	139.08	103.162	82.4548	103.886	65.0131	67.9813	36.0188	0	0	0
mrkC	KP1_RS21270	mrkC	type 3 fimbria usher protein MrkC	KP1_4558	KP1_RS21270	148.304	-3.52546	0.481795	-7.31735	2.53e-13	1.96e-11	79.8122	106.229	99.3431	332.593	302.682	339.43	155.807	150.409	163.285	22.8082	18.2041	9.04002
KP1_RS14470	KP1_RS14470	NA	DeoR/GlpR transcriptional regulator	KP1_3092	KP1_RS14470	61.2519	-8.84264	1.2088	-7.31522	2.57e-13	1.96e-11	92.932	71.926	68.2984	102.336	116.898	93.6004	51.5621	65.432	72.0376	0	0	0
KP1_RS14595	KP1_RS14595	NA	FAD-binding oxidoreductase	KP1_3121	KP1_RS14595	57.6834	-8.75382	1.20961	-7.23688	4.59e-13	3.45e-11	75.4389	101.803	57.1223	44.5658	79.3236	80.2289	93.0361	65.432	95.2497	0	0	0
KP1_RS14480	KP1_RS14480	NA	CatA-like O-acetyltransferase	KP1_3094	KP1_RS14480	51.8249	-8.60254	1.19859	-7.17719	7.12e-13	5.09e-11	62.3191	86.3111	62.0894	90.7822	59.4927	56.5717	70.6177	69.6808	64.0334	0	0	0
KP1_RS15585	KP1_RS15585	NA	DsrE/DsrF/TusD sulfur relay family protein	KP1_3338	KP1_RS15585	95.1163	-8.51454	1.19683	-7.11426	1.13e-12	7.69e-11	120.265	113.975	117.97	161.757	166.997	138.858	100.882	104.521	115.26	0	0.910206	0
KP1_RS21880	KP1_RS21880	NA	PLP-dependent transferase	KP1_4685	KP1_RS21880	49.6595	-8.54268	1.20526	-7.08785	1.36e-12	9.17e-11	79.8122	70.8194	39.7372	77.5775	48.0117	60.686	75.1014	70.5306	73.6384	0	0	0
mrkF	KP1_RS21260	mrkF	type 3 fimbria minor subunit MrkF	KP1_4555	KP1_RS21260	61.7162	-3.1543	0.445501	-7.08033	1.44e-12	9.54e-11	52.4793	38.7294	53.3969	122.143	86.6298	96.6861	70.6177	75.6292	117.661	6.94162	13.6531	6.02668
KP1_RS14505	KP1_RS14505	NA	ATP-binding cassette domain-containing protein	KP1_3099	KP1_RS14505	49.1454	-8.52056	1.2051	-7.07042	1.54e-12	1.01e-10	86.3721	82.9915	75.7491	50.3429	63.6677	61.7146	44.8367	55.2348	68.8359	0	0	0
KP1_RS14670	KP1_RS14670	NA	(S)-acetoin forming diacetyl reductase	KP1_3140	KP1_RS14670	54.4443	-8.66868	1.23613	-7.01277	2.34e-12	1.49e-10	87.4654	94.057	100.585	34.6623	48.0117	36.0002	95.2779	75.6292	81.6426	0	0	0
bsmA	KP1_RS02265	bsmA	biofilm peroxide resistance protein BsmA	KP1_0454	KP1_RS02265	47.6774	-8.47621	1.21939	-6.95118	3.62e-12	2.27e-10	106.052	53.1145	75.7491	55.2946	63.6677	80.2289	45.9576	41.6385	50.4263	0	0	0
KP1_RS02255	KP1_RS02255	NA	isovaleryl-CoA dehydrogenase	KP1_0452	KP1_RS02255	112.403	-1.91957	0.276653	-6.93852	3.96e-12	2.45e-10	107.145	148.278	91.8924	143.601	194.134	156.344	173.742	117.268	107.256	43.6331	36.4083	29.129
KP1_RS02260	KP1_RS02260	NA	DUF1471 domain-containing protein	KP1_0453	KP1_RS02260	44.3054	-2.58479	0.373254	-6.92502	4.36e-12	2.66e-10	39.3594	37.6228	48.4298	70.9752	68.8863	75.086	53.804	50.986	58.4305	7.93329	9.10206	11.0489
KP1_RS10735	KP1_RS10735	NA	LysR family transcriptional regulator	KP1_2290	KP1_RS10735	49.6401	-8.53892	1.23621	-6.90735	4.94e-12	2.97e-10	72.159	86.3111	60.8476	59.4211	25.0496	66.8574	63.8922	114.718	46.4242	0	0	0
mrkB	KP1_RS21275	mrkB	type 3 fimbria chaperone MrkB	KP1_4560	KP1_RS21275	60.3762	-4.76846	0.697648	-6.83504	8.2e-12	4.69e-10	26.2396	44.2621	40.979	143.601	114.811	152.229	68.3759	46.7371	78.4409	0.991661	1.82041	6.02668
KP1_RS11350	KP1_RS11350	NA	AraC family transcriptional regulator	KP1_2426	KP1_RS11350	40.4201	-8.24623	1.2087	-6.82241	8.95e-12	5.06e-10	39.3594	58.6473	38.4955	72.6258	42.793	56.5717	63.8922	65.432	47.2246	0	0	0
KP1_RS14520	KP1_RS14520	NA	hypothetical protein	KP1_3103	KP1_RS14520	63.4866	-8.89526	1.30454	-6.81871	9.19e-12	5.13e-10	49.1993	44.2621	47.188	41.2646	53.2303	36.0002	162.533	137.662	190.499	0	0	0
KP1_RS21885	KP1_RS21885	NA	LysR family transcriptional regulator	KP1_4686	KP1_RS21885	44.3997	-8.37604	1.23077	-6.80551	1.01e-11	5.55e-10	51.3859	92.9505	62.0894	46.2164	26.0933	41.143	80.706	71.3803	60.8317	0	0	0
KP1_RS11365	KP1_RS11365	NA	LysR family transcriptional regulator	KP1_2429	KP1_RS11365	39.6664	-8.21099	1.22068	-6.7266	1.74e-11	9.47e-10	43.7327	54.2211	44.7044	50.3429	77.2362	54.5145	77.3432	45.8874	28.0146	0	0	0
KP1_RS12980	KP1_RS12980	NA	MFS transporter	KP1_2785	KP1_RS12980	40.6262	-8.25144	1.22868	-6.71567	1.87e-11	1.01e-09	48.106	44.2621	38.4955	76.7522	64.7114	90.5147	35.8693	54.385	34.418	0	0	0
KP1_RS12970	KP1_RS12970	NA	LysR family transcriptional regulator	KP1_2783	KP1_RS12970	44.9033	-8.39255	1.25131	-6.70703	1.99e-11	1.05e-09	43.7327	61.967	78.2327	37.9635	39.6618	25.7144	97.5197	102.822	51.2267	0	0	0
KP1_RS14445	KP1_RS14445	NA	hypothetical protein	KP1_3088	KP1_RS14445	37.9377	-8.14582	1.25289	-6.50163	7.95e-11	3.91e-09	66.6924	81.8849	65.8148	35.4876	78.2799	41.143	23.5392	27.1925	35.2184	0	0	0
KP1_RS28850	KP1_RS28850	NA	hypothetical protein		KP1_RS28850	35.1165	-8.04237	1.24029	-6.48428	8.92e-11	4.3e-09	29.5196	33.1966	27.3194	32.1864	40.7055	55.5431	75.1014	50.986	76.8401	0	0	0
KP1_RS12975	KP1_RS12975	NA	LysR family transcriptional regulator	KP1_2784	KP1_RS12975	33.1287	-7.9574	1.23523	-6.44204	1.18e-10	5.56e-09	53.5726	18.8114	49.6715	46.2164	36.5306	31.8859	45.9576	76.4789	38.42	0	0	0
KP1_RS14620	KP1_RS14620	NA	LysR family transcriptional regulator	KP1_3128	KP1_RS14620	40.39	-8.245	1.28325	-6.4251	1.32e-10	6.16e-09	43.7327	36.5163	23.594	27.2347	36.5306	32.9144	71.7386	115.568	96.8505	0	0	0
KP1_RS09465	KP1_RS09465	NA	hypothetical protein	KP1_2009	KP1_RS09465	28.7482	-7.75484	1.22426	-6.3343	2.38e-10	1.08e-08	40.4528	34.3031	22.3522	29.7105	39.6618	26.743	48.1994	60.3334	43.2226	0	0	0
KP1_RS14635	KP1_RS14635	NA	acetyl-CoA C-acetyltransferase	KP1_3131	KP1_RS14635	40.0624	-8.22997	1.30076	-6.32706	2.5e-10	1.12e-08	52.4793	34.3031	36.0119	27.2347	20.8746	21.6001	124.422	78.1785	85.6447	0	0	0
KP1_RS21875	KP1_RS21875	NA	pyridoxal-phosphate dependent enzyme	KP1_4684	KP1_RS21875	31.9615	-7.90159	1.25254	-6.30845	2.82e-10	1.24e-08	41.5461	52.008	27.3194	25.5841	20.8746	34.9716	89.6733	46.7371	44.8234	0	0	0
KP1_RS07140	KP1_RS07140	NA	ABC transporter permease	KP1_1524	KP1_RS07140	32.4601	-2.40162	0.386544	-6.21307	5.2e-10	2.14e-08	32.7995	40.9425	44.7044	49.5176	27.137	46.2859	47.0785	34.8404	43.2226	5.94996	10.0123	7.03113
KP1_RS12930	KP1_RS12930	NA	LacI family DNA-binding transcriptional regulator	KP1_2774	KP1_RS12930	25.1713	-7.55734	1.23065	-6.14093	8.2e-10	3.32e-08	34.9862	64.1801	23.594	31.3611	37.5744	25.7144	23.5392	32.2911	28.815	0	0	0
KP1_RS13005	KP1_RS13005	NA	ribulose-phosphate 3-epimerase	KP1_2791	KP1_RS13005	26.1976	-7.61438	1.24344	-6.12365	9.15e-10	3.64e-08	27.3329	23.2376	37.2537	47.0417	60.5365	45.2573	32.5066	20.3944	20.8109	0	0	0
KP1_RS29570	KP1_RS29570	NA	hypothetical protein		KP1_RS29570	22.6402	-7.40366	1.21078	-6.1148	9.67e-10	3.82e-08	30.6129	38.7294	32.2865	21.4576	28.1808	24.6858	28.0229	35.6902	32.0167	0	0	0
KP1_RS10750	KP1_RS10750	NA	glycerate kinase	KP1_2293	KP1_RS10750	22.9097	-7.42165	1.21553	-6.10571	1.02e-09	4e-08	41.5461	27.6638	34.7701	35.4876	26.0933	22.6287	30.2647	21.2442	35.2184	0	0	0
KP1_RS28735	KP1_RS28735	NA	small membrane protein	KP1_2008	KP1_RS28735	26.5953	-7.63341	1.25242	-6.09494	1.09e-09	4.25e-08	26.2396	45.3687	39.7372	28.8852	20.8746	34.9716	62.7713	45.8874	14.4075	0	0	0
cysI	KP1_RS20490	cysI	assimilatory sulfite reductase (NADPH) hemoprotein subunit	KP1_4388	KP1_RS20490	121.902	-1.11407	0.182889	-6.09154	1.12e-09	4.3e-08	154.158	150.491	122.937	118.842	144.035	133.715	122.18	165.704	155.281	63.4663	63.7144	68.3024
bacA	KP1_RS22145	bacA	undecaprenyl-diphosphate phosphatase	KP1_4748	KP1_RS22145	268.136	-1.00533	0.165363	-6.07956	1.21e-09	4.6e-08	255.836	291.023	309.205	328.466	353.825	334.287	289.196	345.005	252.932	131.891	179.311	146.649
KP1_RS11360	KP1_RS11360	NA	aromatic alcohol reductase	KP1_2428	KP1_RS11360	21.9963	-7.36464	1.22145	-6.02941	1.65e-09	6.03e-08	29.5196	36.5163	23.594	24.7588	22.9621	23.6572	39.2321	22.0939	41.6217	0	0	0
KP1_RS21890	KP1_RS21890	NA	short chain dehydrogenase	KP1_4687	KP1_RS21890	26.4243	-7.62383	1.26959	-6.00497	1.91e-09	6.84e-08	50.2926	49.7949	39.7372	12.3794	19.8309	17.4858	57.1667	40.7888	29.6155	0	0	0
pgtB	KP1_RS12880	pgtB	two-component system sensor histidine kinase PgtB	KP1_2765	KP1_RS12880	27.0222	-7.65829	1.27531	-6.00505	1.91e-09	6.84e-08	51.3859	52.008	59.6059	38.7888	16.6997	36.0002	8.96733	27.1925	33.6175	0	0	0
KP1_RS09455	KP1_RS09455	NA	APC family permease	KP1_2007	KP1_RS09455	23.0467	-7.42787	1.24248	-5.97825	2.26e-09	7.94e-08	42.6394	56.4342	28.5611	18.1564	17.7434	24.6858	25.7811	29.7418	32.8171	0	0	0
uspF	KP1_RS11470	uspF	universal stress protein UspF	KP1_2452	KP1_RS11470	51.0837	-4.52951	0.758022	-5.97543	2.29e-09	8.02e-08	41.5461	18.8114	67.0566	102.336	138.816	132.686	19.0556	53.5353	30.4159	0.991661	2.73062	5.02223
KP1_RS12775	KP1_RS12775	NA	glycerate kinase	KP1_2741	KP1_RS12775	22.5983	-7.39849	1.24871	-5.9249	3.12e-09	1.05e-07	40.4528	53.1145	24.8358	23.1082	21.9184	13.3715	41.4739	28.892	24.0125	0	0	0
gstA	KP1_RS14220	gstA	glutathione transferase GstA	KP1_3045	KP1_RS14220	172.923	-1.46226	0.247248	-5.91412	3.34e-09	1.11e-07	186.957	215.778	199.928	256.666	264.064	273.601	138.994	149.559	165.686	69.4162	80.0982	74.3291
lysM	KP1_RS12895	lysM	peptidoglycan-binding protein LysM	KP1_2768	KP1_RS12895	25.4446	-7.57571	1.28164	-5.91094	3.4e-09	1.13e-07	20.773	23.2376	24.8358	49.5176	45.9242	66.8574	28.0229	9.34743	36.8192	0	0	0
KP1_RS13065	KP1_RS13065	NA	MFS transporter	KP1_2801	KP1_RS13065	121.593	-3.88157	0.658132	-5.89787	3.68e-09	1.2e-07	64.5058	45.3687	40.979	314.436	307.901	333.259	128.905	125.765	65.6342	16.8582	5.46124	10.0445
nikA	KP1_RS24170	nikA	nickel ABC transporter substrate-binding protein	KP1_5188	KP1_RS24170	227.816	-1.9275	0.32886	-5.86117	4.6e-09	1.44e-07	252.556	201.393	191.235	468.766	395.574	375.43	246.602	191.197	190.499	85.2828	51.8818	83.3691
pgtP	KP1_RS12890	pgtP	phosphoglycerate transporter PgtP	KP1_2767	KP1_RS12890	17.9844	-7.0744	1.21944	-5.80136	6.58e-09	2.05e-07	19.6797	32.09	18.6268	18.9817	30.2682	24.6858	20.1765	28.892	22.4117	0	0	0
KP1_RS03445	KP1_RS03445	NA	DUF2955 domain-containing protein	KP1_0714	KP1_RS03445	160.758	-1.63187	0.282171	-5.78328	7.33e-09	2.27e-07	142.131	120.614	151.498	282.25	178.478	282.858	179.347	211.592	192.901	55.533	74.6369	57.2535
KP1_RS14450	KP1_RS14450	NA	DUF1471 domain-containing protein	KP1_3089	KP1_RS14450	24.0694	-7.48714	1.29492	-5.78194	7.38e-09	2.27e-07	60.1325	44.2621	62.0894	14.8553	11.4811	25.7144	21.2974	30.5916	18.4096	0	0	0
ulaG	KP1_RS02280	ulaG	L-ascorbate 6-phosphate lactonase	KP1_0458	KP1_RS02280	19.7958	-7.20626	1.24945	-5.76754	8.04e-09	2.45e-07	40.4528	48.6883	24.8358	18.1564	21.9184	15.4286	22.4183	28.0423	17.6092	0	0	0
hofC	KP1_RS04475	hofC	protein transport protein HofC	KP1_0929	KP1_RS04475	126.765	-1.9742	0.344009	-5.73881	9.53e-09	2.85e-07	179.304	205.819	95.6177	105.637	106.461	95.6576	214.095	185.249	214.512	41.6497	50.0613	27.1201
ligB	KP1_RS24935	ligB	NAD-dependent DNA ligase LigB	KP1_5350	KP1_RS24935	151.757	-1.15232	0.200842	-5.73746	9.61e-09	2.86e-07	161.811	215.778	124.179	177.438	200.397	212.915	174.863	153.808	162.485	71.3996	84.6492	81.3602
KP1_RS12955	KP1_RS12955	NA	M20 family metallopeptidase	KP1_2779	KP1_RS12955	17.5466	-7.04072	1.23077	-5.72058	1.06e-08	3.14e-07	18.5864	25.4507	17.385	12.3794	27.137	27.7716	23.5392	25.493	32.8171	0	0	0
KP1_RS12455	KP1_RS12455	NA	D-threonate 4-phosphate dehydrogenase	KP1_2670	KP1_RS12455	19.1018	-7.15468	1.25326	-5.70885	1.14e-08	3.34e-07	25.1463	32.09	36.0119	37.1382	30.2682	16.4572	24.6602	17.8451	9.60501	0	0	0
KP1_RS15280	KP1_RS15280	NA	gluconate:proton symporter	KP1_3274	KP1_RS15280	57.2336	-1.98122	0.347154	-5.70704	1.15e-08	3.35e-07	71.0657	66.3932	58.3641	62.7222	54.2741	75.086	88.5524	107.071	49.6259	28.7582	11.8327	13.0578
narH	KP1_RS15515	narH	nitrate reductase subunit beta	KP1_3324	KP1_RS15515	1416.67	-0.618455	0.108841	-5.68218	1.33e-08	3.85e-07	1458.49	1477.25	1574.59	1821.42	1584.39	1647.78	1377.61	1510.88	1514.39	943.069	1009.42	1080.78
KP1_RS14640	KP1_RS14640	NA	3-hydroxyacyl-CoA dehydrogenase family protein	KP1_3132	KP1_RS14640	20.2238	-7.23892	1.27846	-5.66224	1.49e-08	4.3e-07	29.5196	34.3031	32.2865	18.9817	7.30612	13.3715	51.5621	29.7418	25.6134	0	0	0
KP1_RS14515	KP1_RS14515	NA	DinB family protein	KP1_3102	KP1_RS14515	29.8219	-7.80618	1.379	-5.66076	1.51e-08	4.31e-07	21.8664	16.5983	22.3522	13.2047	29.2245	6.17146	73.9805	96.0236	78.4409	0	0	0
KP1_RS21895	KP1_RS21895	NA	hypothetical protein	KP1_4688	KP1_RS21895	16.8198	-6.98077	1.23468	-5.65391	1.57e-08	4.4e-07	27.3329	25.4507	17.385	20.6323	24.0058	9.25718	22.4183	29.7418	25.6134	0	0	0
KP1_RS12965	KP1_RS12965	NA	N-acyl homoserine lactonase family protein	KP1_2781	KP1_RS12965	17.0988	-7.00373	1.2417	-5.64042	1.7e-08	4.74e-07	22.9597	27.6638	17.385	9.90351	22.9621	21.6001	19.0556	34.8404	28.815	0	0	0
KP1_RS12900	KP1_RS12900	NA	alpha/beta fold hydrolase	KP1_2769	KP1_RS12900	19.1408	-7.15632	1.27137	-5.62882	1.81e-08	5e-07	52.4793	19.918	27.3194	22.2829	33.3994	27.7716	22.4183	15.2958	8.80459	0	0	0
KP1_RS14475	KP1_RS14475	NA	VOC family protein	KP1_3093	KP1_RS14475	17.0497	-6.99521	1.24662	-5.61133	2.01e-08	5.44e-07	17.4931	27.6638	17.385	18.1564	22.9621	34.9716	22.4183	33.1409	10.4054	0	0	0
KP1_RS03460	KP1_RS03460	NA	2-hydroxyacyl-CoA dehydratase subunit D	KP1_0717	KP1_RS03460	209.241	-1.5198	0.27124	-5.60317	2.1e-08	5.67e-07	161.811	157.131	198.686	327.641	352.781	277.716	242.118	298.268	232.922	77.3495	81.0084	103.458
KP1_RS14020	KP1_RS14020	NA	hypothetical protein		KP1_RS14020	86.2782	-1.5274	0.272883	-5.59728	2.18e-08	5.83e-07	103.865	94.057	113.003	80.8787	83.4986	88.4575	113.213	152.958	98.4514	27.7665	50.0613	29.129
KP1_RS14485	KP1_RS14485	NA	ABC transporter substrate-binding protein	KP1_3095	KP1_RS14485	16.9999	-6.99307	1.25625	-5.56662	2.6e-08	6.83e-07	28.4263	18.8114	11.1761	13.2047	29.2245	15.4286	33.6275	35.6902	18.4096	0	0	0
KP1_RS14525	KP1_RS14525	NA	MFS transporter	KP1_3104	KP1_RS14525	22.3651	-7.39142	1.33146	-5.55137	2.83e-08	7.41e-07	12.0265	24.3442	19.8686	23.1082	12.5248	9.25718	61.6504	67.9813	37.6196	0	0	0
KP1_RS14530	KP1_RS14530	NA	LysR family transcriptional regulator	KP1_3105	KP1_RS14530	17.3759	-7.02241	1.27556	-5.50535	3.68e-08	9.48e-07	26.2396	13.2786	45.9462	17.3311	19.8309	9.25718	14.5719	34.8404	27.2142	0	0	0
KP1_RS11135	KP1_RS11135	NA	glycoside hydrolase	KP1_2375	KP1_RS11135	40.0363	-2.53718	0.460855	-5.50538	3.68e-08	9.48e-07	66.6924	84.098	42.2208	58.5958	56.3615	51.4288	17.9347	45.0376	32.0167	9.91661	9.10206	7.03113
KP1_RS09475	KP1_RS09475	NA	helix-turn-helix transcriptional regulator	KP1_2012	KP1_RS09475	15.1769	-6.83362	1.24636	-5.48284	4.19e-08	1.06e-06	30.6129	17.7048	19.8686	16.5059	12.5248	14.4001	15.6928	20.3944	34.418	0	0	0
polB	KP1_RS04210	polB	DNA polymerase II	KP1_0872	KP1_RS04210	273.257	-1.08783	0.199394	-5.45566	4.88e-08	1.23e-06	297.382	253.401	270.71	419.249	423.755	321.944	291.438	266.827	289.751	142.799	160.196	141.627
KP1_RS25210	KP1_RS25210	NA	multidrug effflux MFS transporter	KP1_5409	KP1_RS25210	197.777	-3.33025	0.612986	-5.43282	5.55e-08	1.38e-06	272.236	302.089	286.853	483.621	394.531	354.859	122.18	26.3427	54.4284	28.7582	17.2939	30.1334
KP1_RS24315	KP1_RS24315	NA	insulinase family protein	KP1_5218	KP1_RS24315	528.682	-1.08245	0.201199	-5.37998	7.45e-08	1.79e-06	530.259	544.424	529.002	736.986	751.487	772.461	440.52	497.963	677.954	256.84	294.907	311.379
KP1_RS12960	KP1_RS12960	NA	cell envelope integrity protein TolA	KP1_2780	KP1_RS12960	17.7063	-7.05211	1.32251	-5.33237	9.69e-08	2.3e-06	20.773	33.1966	21.1104	15.6806	37.5744	2.05715	17.9347	43.3381	20.8109	0	0	0
KP1_RS20020	KP1_RS20020	NA	tRNA-Arg	KP1_6102	KP1_RS20020	20.1627	-3.77342	0.707828	-5.33098	9.77e-08	2.31e-06	18.5864	22.1311	31.0447	18.1564	15.656	20.5715	25.7811	45.8874	38.42	1.98332	2.73062	1.00445
KP1_RS12440	KP1_RS12440	NA	dihydrodipicolinate synthase family protein	KP1_2667	KP1_RS12440	18.1674	-7.08697	1.33548	-5.30668	1.12e-07	2.59e-06	28.4263	29.8769	14.9015	39.614	41.7493	38.0573	12.3301	4.24883	8.80459	0	0	0
KP1_RS13010	KP1_RS13010	NA	PTS ascorbate transporter subunit IIC	KP1_2792	KP1_RS13010	13.5974	-6.66842	1.26177	-5.28495	1.26e-07	2.89e-06	6.55991	13.2786	27.3194	18.1564	30.2682	17.4858	15.6928	13.5963	20.8109	0	0	0
KP1_RS10740	KP1_RS10740	NA	MFS transporter	KP1_2291	KP1_RS10740	16.623	-6.95307	1.33095	-5.22414	1.75e-07	3.97e-06	52.4793	29.8769	26.0776	16.5059	28.1808	23.6572	7.84641	7.64789	7.20376	0	0	0
KP1_RS24785	KP1_RS24785	NA	glycosyltransferase family 9 protein	KP1_5318	KP1_RS24785	107.452	-1.24056	0.238075	-5.2108	1.88e-07	4.22e-06	123.545	110.655	130.388	176.613	151.341	118.286	88.5524	108.77	121.663	43.6331	53.7022	62.2757
thiC	KP1_RS01190	thiC	phosphomethylpyrimidine synthase ThiC	KP1_0234	KP1_RS01190	89.3455	-1.64652	0.316629	-5.20017	1.99e-07	4.45e-06	133.385	170.409	69.5402	113.065	78.2799	101.829	133.389	98.5729	70.4368	38.6748	26.396	38.169
pduO	KP1_RS20935	pduO	two-domain cob(I)yrinic acid a%2Cc-diamide adenosyltransferase PduO	KP1_4483	KP1_RS20935	97.8934	-1.23206	0.237516	-5.18727	2.13e-07	4.72e-06	125.732	130.573	88.167	94.9087	132.554	119.315	151.324	83.2771	103.254	45.6164	52.792	47.209
KP1_RS23270	KP1_RS23270	NA	multidrug efflux RND transporter permease subunit	KP1_4992	KP1_RS23270	330.201	-1.39436	0.269317	-5.1774	2.25e-07	4.93e-06	554.312	448.154	582.399	339.195	374.7	356.916	263.415	368.798	228.919	149.741	140.172	155.689
KP1_RS00485	KP1_RS00485	NA	DMT family transporter	KP1_0103	KP1_RS00485	286.294	-2.46674	0.476546	-5.17628	2.26e-07	4.93e-06	247.09	163.77	152.74	223.654	199.353	272.573	637.801	798.78	544.284	78.3412	61.894	55.2446
KP1_RS14565	KP1_RS14565	NA	amidohydrolase family protein	KP1_3111	KP1_RS14565	15.4207	-6.84393	1.32891	-5.15002	2.6e-07	5.62e-06	15.3065	37.6228	14.9015	9.90351	13.5685	14.4001	56.0458	15.2958	8.00418	0	0	0
KP1_RS12450	KP1_RS12450	NA	four-carbon acid sugar kinase family protein	KP1_2669	KP1_RS12450	12.8303	-6.58257	1.28042	-5.14095	2.73e-07	5.88e-06	21.8664	23.2376	11.1761	24.7588	9.39359	12.3429	31.3857	10.1972	9.60501	0	0	0
KP1_RS12950	KP1_RS12950	NA	hypothetical protein	KP1_2778	KP1_RS12950	16.3411	-6.9312	1.35224	-5.12574	2.96e-07	6.28e-06	49.1993	28.7704	22.3522	30.5358	20.8746	25.7144	7.84641	6.79813	4.00209	0	0	0
paaZ	KP1_RS11550	paaZ	phenylacetic acid degradation bifunctional protein PaaZ	KP1_2470	KP1_RS11550	26.2476	-2.78927	0.546007	-5.10849	3.25e-07	6.79e-06	38.2661	48.6883	18.6268	37.1382	16.6997	49.3716	40.353	16.1456	35.2184	2.97498	5.46124	6.02668
rseA	KP1_RS19350	rseA	anti-sigma-E factor RseA	KP1_4153	KP1_RS19350	1116	-1.2034	0.23615	-5.09589	3.47e-07	7.22e-06	893.241	859.792	1277.8	1631.6	1763.91	1742.41	1033.48	1274.65	1221.44	562.272	529.74	601.664
KP1_RS14585	KP1_RS14585	NA	ABC transporter ATP-binding protein	KP1_3117	KP1_RS14585	10.8243	-6.34347	1.25209	-5.0663	4.06e-07	8.29e-06	7.65323	17.7048	14.9015	18.9817	7.30612	16.4572	17.9347	16.1456	12.8067	0	0	0
KP1_RS12940	KP1_RS12940	NA	ABC transporter permease	KP1_2776	KP1_RS12940	12.457	-6.54154	1.29216	-5.06249	4.14e-07	8.42e-06	32.7995	17.7048	11.1761	20.6323	15.656	21.6001	8.96733	16.1456	4.80251	0	0	0
KP1_RS03630	KP1_RS03630	NA	sodium:solute symporter family protein	KP1_0753	KP1_RS03630	15.0378	-6.80813	1.3451	-5.06142	4.16e-07	8.43e-06	27.3329	36.5163	21.1104	8.25293	7.30612	6.17146	45.9576	10.1972	17.6092	0	0	0
mrkH	KP1_RS21245	mrkH	transcriptional activator MrkH	KP1_4551	KP1_RS21245	24.2375	-5.6328	1.11353	-5.05849	4.23e-07	8.52e-06	19.6797	12.1721	37.2537	34.6623	27.137	47.3145	33.6275	57.7841	19.21	0	0	2.00889
KP1_RS22135	KP1_RS22135	NA	SH3 domain-containing protein	KP1_4746	KP1_RS22135	364.302	-1.54106	0.305659	-5.04177	4.61e-07	9.18e-06	228.503	230.163	339.008	529.838	588.665	542.06	446.125	561.695	456.238	147.757	182.041	119.529
zapE	KP1_RS13410	zapE	cell division protein ZapE	KP1_2872	KP1_RS13410	154.059	-1.17387	0.233355	-5.03041	4.89e-07	9.62e-06	228.503	188.114	130.388	160.932	212.921	224.23	125.543	180.15	160.084	64.4579	91.0206	82.3646
KP1_RS12990	KP1_RS12990	NA	PTS fructose transporter subunit IIC	KP1_2787	KP1_RS12990	19.7499	-7.21038	1.4333	-5.0306	4.89e-07	9.62e-06	4.37327	12.1721	17.385	61.0717	66.7988	49.3716	6.7255	11.8967	7.20376	0	0	0
KP1_RS26955	KP1_RS26955	NA	RtT sRNA	KP1_6075	KP1_RS26955	14.7663	-6.786	1.35049	-5.02484	5.04e-07	9.86e-06	8.74654	16.5983	24.8358	3.30117	10.4373	18.5144	43.7157	38.2395	12.8067	0	0	0
KP1_RS05070	KP1_RS05070	NA	23S ribosomal RNA	KP1_6045	KP1_RS05070	572.399	-5.49685	1.09427	-5.0233	5.08e-07	9.89e-06	24.053	55.3277	3488.18	597.512	229.621	148.115	831.72	785.184	658.744	15.8666	16.3837	18.08
KP1_RS09500	KP1_RS09500	NA	general stress protein	KP1_2018	KP1_RS09500	16.8011	-6.97885	1.40322	-4.97346	6.58e-07	1.26e-05	4.37327	11.0655	1.24179	37.9635	31.312	51.4288	28.0229	16.9953	19.21	0	0	0
KP1_RS12985	KP1_RS12985	NA	LysE family translocator	KP1_2786	KP1_RS12985	11.4627	-6.43194	1.29506	-4.96654	6.82e-07	1.3e-05	6.55991	13.2786	7.45073	22.2829	11.4811	28.8001	13.451	24.6432	9.60501	0	0	0
menH	KP1_RS18130	menH	2-succinyl-6-hydroxy-2%2C4-cyclohexadiene-1-carboxylate synthase	KP1_3902	KP1_RS18130	162.212	-0.945275	0.190521	-4.96151	6.99e-07	1.32e-05	168.371	146.065	214.829	222.004	166.997	174.858	212.974	154.657	198.504	110.074	92.841	84.3735
KP1_RS20215	KP1_RS20215	NA	4Fe-4S dicluster domain-containing protein	KP1_4328	KP1_RS20215	12.7371	-6.57272	1.33233	-4.93326	8.09e-07	1.5e-05	16.3998	13.2786	14.9015	25.5841	19.8309	38.0573	15.6928	5.0986	4.00209	0	0	0
KP1_RS12445	KP1_RS12445	NA	iron-containing alcohol dehydrogenase	KP1_2668	KP1_RS12445	10.9165	-6.35131	1.29453	-4.90626	9.28e-07	1.71e-05	21.8664	14.3852	9.93431	25.5841	11.4811	13.3715	20.1765	10.1972	4.00209	0	0	0
KP1_RS11355	KP1_RS11355	NA	DUF1471 domain-containing protein	KP1_2427	KP1_RS11355	9.60977	-6.17219	1.2584	-4.9048	9.35e-07	1.71e-05	8.74654	19.918	7.45073	14.8553	12.5248	13.3715	13.451	16.9953	8.00418	0	0	0
KP1_RS12915	KP1_RS12915	NA	hypothetical protein	KP1_2772	KP1_RS12915	13.017	-6.60183	1.34941	-4.89239	9.96e-07	1.8e-05	12.0265	11.0655	32.2865	26.4094	18.7872	9.25718	30.2647	1.69953	14.4075	0	0	0
clcB	KP1_RS12125	clcB	voltage-gated ClC-type chloride channel ClcB	KP1_2599	KP1_RS12125	917.048	-1.17535	0.240256	-4.89209	9.98e-07	1.8e-05	932.6	798.931	803.437	948.261	918.484	867.09	1357.43	1742.02	1220.64	480.955	469.666	465.059
pgtA	KP1_RS12875	pgtA	two-component system response regulator PgtA	KP1_2764	KP1_RS12875	14.8027	-6.78667	1.39229	-4.87446	1.09e-06	1.95e-05	25.1463	30.9835	39.7372	23.9335	22.9621	22.6287	2.24183	6.79813	3.20167	0	0	0
KP1_RS15720	KP1_RS15720	NA	hypothetical protein	KP1_3371	KP1_RS15720	10.9554	-6.36275	1.31333	-4.84474	1.27e-06	2.25e-05	8.74654	23.2376	2.48358	10.7288	10.4373	12.3429	25.7811	15.2958	22.4117	0	0	0
KP1_RS03455	KP1_RS03455	NA	hypothetical protein	KP1_0716	KP1_RS03455	55.4929	-1.91353	0.395509	-4.83814	1.31e-06	2.32e-05	52.4793	48.6883	37.2537	89.1316	92.8922	118.286	61.6504	56.0846	55.2288	25.7832	16.3837	12.0534
malP	KP1_RS23850	malP	maltodextrin phosphorylase	KP1_5121	KP1_RS23850	2529.77	-2.54184	0.526383	-4.82888	1.37e-06	2.41e-05	2525.56	2439.95	2448.81	6221.06	5997.28	6031.57	950.537	1010.37	1088.57	534.505	599.826	509.255
mtfA	KP1_RS16650	mtfA	DgsA anti-repressor MtfA	KP1_3564	KP1_RS16650	47.7629	-1.56478	0.32518	-4.81205	1.49e-06	2.61e-05	61.2258	46.4752	49.6715	45.3911	80.3674	75.086	44.8367	40.7888	71.2372	23.7999	18.2041	16.0712
KP1_RS02160	KP1_RS02160	NA	tRNA-Gly	KP1_6032	KP1_RS02160	23.0437	-3.053	0.641346	-4.76031	1.93e-06	3.28e-05	13.1198	19.918	21.1104	21.4576	31.312	15.4286	50.4412	56.9343	36.0188	5.94996	1.82041	3.01334
mkrJ	KP1_RS21255	mkrJ	phosphodiesterase MrkJ	KP1_4554	KP1_RS21255	19.4546	-2.95868	0.622167	-4.75544	1.98e-06	3.35e-05	12.0265	16.5983	14.9015	37.1382	15.656	25.7144	42.5948	27.1925	32.0167	3.96664	3.64083	2.00889
KP1_RS14575	KP1_RS14575	NA	creatininase family protein	KP1_3114	KP1_RS14575	10.3345	-6.26675	1.31873	-4.75212	2.01e-06	3.39e-05	18.5864	34.3031	12.4179	14.8553	14.6122	6.17146	8.96733	8.49766	5.60292	0	0	0
KP1_RS05455	KP1_RS05455	NA	fimbrial chaperone EcpB	KP1_1147	KP1_RS05455	19.6688	-3.72879	0.787957	-4.73223	2.22e-06	3.71e-05	27.3329	32.09	23.594	30.5358	38.6181	44.2288	19.0556	7.64789	7.20376	1.98332	2.73062	1.00445
KP1_RS11375	KP1_RS11375	NA	MBL fold metallo-hydrolase	KP1_2431	KP1_RS11375	9.34573	-6.13544	1.30224	-4.71143	2.46e-06	4.09e-05	16.3998	11.0655	14.9015	16.5059	14.6122	5.14288	3.36275	9.34743	20.8109	0	0	0
trmA	KP1_RS00555	trmA	tRNA (uridine(54)-C5)-methyltransferase TrmA	KP1_0119	KP1_RS00555	274.225	-1.12532	0.240456	-4.67993	2.87e-06	4.69e-05	260.21	261.147	183.785	363.954	287.026	332.23	329.549	462.273	373.795	148.749	148.364	139.618
KP1_RS15500	KP1_RS15500	NA	DMT family transporter	KP1_3321	KP1_RS15500	533.898	-1.22625	0.262183	-4.67708	2.91e-06	4.72e-05	554.312	524.506	418.483	870.684	923.703	820.804	474.148	560.846	460.24	254.857	293.086	251.112
KP1_RS17630	KP1_RS17630	NA	sensor histidine kinase	KP1_3787	KP1_RS17630	131.577	-1.08511	0.231973	-4.67772	2.9e-06	4.72e-05	183.677	127.254	109.277	158.456	132.554	181.029	136.752	156.357	179.294	64.4579	95.5717	54.2401
KP1_RS08145	KP1_RS08145	NA	pyridoxal phosphatase	KP1_1724	KP1_RS08145	491.638	-1.07124	0.229719	-4.66323	3.11e-06	5.02e-05	429.674	369.589	404.823	618.144	675.295	602.746	656.857	786.883	547.486	261.798	272.152	274.214
KP1_RS14580	KP1_RS14580	NA	ABC transporter substrate-binding protein	KP1_3115	KP1_RS14580	8.53834	-5.99745	1.28637	-4.6623	3.13e-06	5.02e-05	17.4931	16.5983	12.4179	13.2047	7.30612	9.25718	4.48367	15.2958	6.40334	0	0	0
dcuB	KP1_RS01140	dcuB	anaerobic C4-dicarboxylate transporter DcuB	KP1_0224	KP1_RS01140	130.058	-1.68492	0.365782	-4.60635	4.1e-06	6.38e-05	124.638	137.213	142.806	106.463	134.641	121.372	232.03	246.432	168.888	33.7165	87.3798	25.1112
KP1_RS12905	KP1_RS12905	NA	TenA family protein	KP1_2770	KP1_RS12905	7.95753	-5.90714	1.28885	-4.58326	4.58e-06	7.06e-05	12.0265	12.1721	4.96715	4.95176	9.39359	9.25718	8.96733	16.1456	17.6092	0	0	0
KP1_RS14540	KP1_RS14540	NA	amidohydrolase family protein	KP1_3107	KP1_RS14540	10.8066	-6.336	1.38354	-4.57955	4.66e-06	7.16e-05	14.2131	34.3031	1.24179	9.90351	18.7872	5.14288	23.5392	16.1456	6.40334	0	0	0
KP1_RS29500	KP1_RS29500	NA	hypothetical protein	KP1_2017	KP1_RS29500	7.85749	-5.88279	1.29003	-4.56019	5.11e-06	7.8e-05	18.5864	12.1721	4.96715	6.60234	6.26239	13.3715	6.7255	13.5963	12.0063	0	0	0
KP1_RS16065	KP1_RS16065	NA	Slp family lipoprotein	KP1_3448	KP1_RS16065	195.042	-1.73053	0.379998	-4.55404	5.26e-06	8e-05	177.117	195.86	158.949	373.032	377.831	398.059	141.235	119.817	184.896	79.3329	70.0859	64.2846
KP1_RS12945	KP1_RS12945	NA	phosphotriesterase-related protein	KP1_2777	KP1_RS12945	7.656	-5.83093	1.29194	-4.51333	6.38e-06	9.52e-05	19.6797	8.85242	11.1761	5.77705	9.39359	13.3715	8.96733	4.24883	10.4054	0	0	0
hypF	KP1_RS20145	hypF	carbamoyltransferase HypF	KP1_4314	KP1_RS20145	56.9454	-2.08072	0.464327	-4.48115	7.42e-06	0.000109288	53.5726	78.5653	38.4955	126.27	96.0233	82.2861	94.157	29.7418	34.418	11.8999	21.845	16.0712
mrkI	KP1_RS21250	mrkI	transcriptional regulator MrkI	KP1_4552	KP1_RS21250	13.2332	-5.66736	1.26638	-4.47524	7.63e-06	0.000111995	20.773	14.3852	8.69252	10.7288	18.7872	16.4572	14.5719	37.3897	16.0084	0	0	1.00445
KP1_RS21420	KP1_RS21420	NA	hypothetical protein	KP1_4593	KP1_RS21420	125.152	-1.01153	0.227339	-4.44943	8.61e-06	0.000124733	116.985	99.5898	203.653	154.33	159.691	162.515	135.631	130.864	125.666	78.3412	68.2655	66.2935
KP1_RS15715	KP1_RS15715	NA	type VI secretion protein VasK	KP1_3370	KP1_RS15715	45.7496	-2.04892	0.462009	-4.4348	9.22e-06	0.000132671	31.7062	105.123	48.4298	58.5958	36.5306	78.1718	69.4968	32.2911	48.0251	8.92495	23.6654	8.03558
yciA	KP1_RS10675	yciA	acyl-CoA thioester hydrolase YciA	KP1_2277	KP1_RS10675	50.4504	-1.17487	0.266221	-4.41314	1.02e-05	0.000143954	55.7592	55.3277	58.3641	66.0234	69.93	47.3145	58.2876	55.2348	60.8317	32.7248	15.4735	30.1334
KP1_RS01675	KP1_RS01675	NA	fimbrial biogenesis outer membrane usher protein	KP1_0336	KP1_RS01675	351.629	-1.39889	0.316937	-4.41379	1.02e-05	0.000143954	629.751	622.989	456.978	379.635	446.717	457.716	293.68	265.127	193.701	176.516	151.094	145.645
KP1_RS10745	KP1_RS10745	NA	tartrate dehydrogenase	KP1_2292	KP1_RS10745	8.15404	-5.93413	1.36134	-4.35902	1.31e-05	0.000180375	4.37327	11.0655	2.48358	8.25293	15.656	16.4572	16.8137	19.5446	3.20167	0	0	0
KP1_RS07130	KP1_RS07130	NA	ABC transporter ATP-binding protein	KP1_1522	KP1_RS07130	55.7167	-1.81558	0.416536	-4.35875	1.31e-05	0.000180375	41.5461	32.09	34.7701	65.1981	76.1924	105.943	109.85	59.4836	85.6447	16.8582	20.9347	20.0889
KP1_RS12920	KP1_RS12920	NA	substrate-binding domain-containing protein	KP1_2773	KP1_RS12920	8.51847	-5.98681	1.37345	-4.35895	1.31e-05	0.000180375	13.1198	16.5983	19.8686	13.2047	1.04373	15.4286	11.2092	9.34743	2.40125	0	0	0
KP1_RS13060	KP1_RS13060	NA	DMT family transporter	KP1_2800	KP1_RS13060	90.578	-3.14572	0.72256	-4.35357	1.34e-05	0.000184131	24.053	32.09	45.9462	292.979	249.452	250.973	60.5295	45.0376	46.4242	9.91661	15.4735	14.0623
KP1_RS15580	KP1_RS15580	NA	nitrate- and nitrite sensing domain-containing protein	KP1_3337	KP1_RS15580	8.30273	-5.95103	1.36931	-4.34599	1.39e-05	0.00018947	14.2131	16.5983	7.45073	12.3794	2.08746	8.22861	28.0229	4.24883	6.40334	0	0	0
oadA	KP1_RS23085	oadA	sodium-extruding oxaloacetate decarboxylase subunit alpha	KP1_4952	KP1_RS23085	36.8813	-2.85335	0.660145	-4.3223	1.54e-05	0.00020852	63.4124	61.967	47.188	25.5841	17.7434	44.2288	123.301	21.2442	18.4096	1.98332	5.46124	12.0534
KP1_RS12460	KP1_RS12460	NA	DeoR/GlpR transcriptional regulator	KP1_2671	KP1_RS12460	90.7612	-1.1941	0.276829	-4.3135	1.61e-05	0.000214247	112.612	142.745	75.7491	108.939	99.1545	99.7719	90.7942	87.5259	132.869	64.4579	27.3062	47.209
elyC	KP1_RS09050	elyC	envelope biogenesis factor ElyC	KP1_1920	KP1_RS09050	465.458	-0.946432	0.219825	-4.30538	1.67e-05	0.000219928	552.126	553.277	414.757	717.179	638.764	668.574	419.223	395.991	401.81	276.673	264.87	282.25
nikE	KP1_RS24190	nikE	nickel import ATP-binding protein NikE	KP1_5193	KP1_RS24190	95.29	-1.69291	0.393479	-4.30242	1.69e-05	0.000222245	120.265	102.909	60.8476	193.118	172.216	133.715	106.487	48.4367	98.4514	26.7748	30.0368	50.2223
KP1_RS13225	KP1_RS13225	NA	helix-turn-helix transcriptional regulator	KP1_2834	KP1_RS13225	69.9366	-2.09514	0.487428	-4.29837	1.72e-05	0.000225703	147.598	119.508	131.63	97.3845	87.6735	91.5433	28.0229	42.4883	32.8171	19.8332	23.6654	17.0756
KP1_RS14500	KP1_RS14500	NA	ABC transporter ATP-binding protein	KP1_3098	KP1_RS14500	9.89351	-6.2046	1.44471	-4.29471	1.75e-05	0.000227746	22.9597	28.7704	18.6268	13.2047	1.04373	2.05715	19.0556	3.39906	9.60501	0	0	0
KP1_RS29615	KP1_RS29615	NA	hypothetical protein		KP1_RS29615	23.6587	-3.20979	0.747425	-4.29447	1.75e-05	0.000227746	10.9332	17.7048	19.8686	29.7105	52.1866	49.3716	43.7157	40.7888	9.60501	1.98332	0	8.03558
KP1_RS10650	KP1_RS10650	NA	L-cystine transporter	KP1_2272	KP1_RS10650	109.339	-1.87664	0.437582	-4.28866	1.8e-05	0.000233123	76.5323	80.7784	54.6387	91.6075	121.073	103.886	233.151	207.343	233.722	30.7415	36.4083	42.1868
leuA	KP1_RS04325	leuA	2-isopropylmalate synthase	KP1_0896	KP1_RS04325	155.96	-1.01914	0.238065	-4.28096	1.86e-05	0.000240659	150.878	196.966	209.862	205.498	161.778	195.429	174.863	198.845	112.859	112.058	60.0736	92.4091
KP1_RS12995	KP1_RS12995	NA	fructose PTS transporter subunit IIB	KP1_2788	KP1_RS12995	7.73204	-5.85898	1.36966	-4.2777	1.89e-05	0.000243198	3.27995	2.21311	12.4179	15.6806	14.6122	21.6001	6.7255	4.24883	12.0063	0	0	0
KP1_RS14535	KP1_RS14535	NA	isopenicillin N synthase family oxygenase	KP1_3106	KP1_RS14535	6.61378	-5.61728	1.31903	-4.25863	2.06e-05	0.000262284	5.46659	19.918	9.93431	4.12646	11.4811	6.17146	8.96733	8.49766	4.80251	0	0	0
sohB	KP1_RS10820	sohB	protease SohB	KP1_2307	KP1_RS10820	182.901	-1.06795	0.251132	-4.25253	2.11e-05	0.000268786	158.531	148.278	165.158	173.311	236.927	198.515	256.69	310.165	245.728	90.2411	93.7512	117.52
prfA	KP1_RS15630	prfA	peptide chain release factor 1	KP1_3349	KP1_RS15630	550.123	-0.69063	0.163441	-4.22555	2.38e-05	0.000299504	524.793	534.465	633.312	711.402	721.219	623.317	478.631	614.381	629.128	357.989	325.854	446.979
KP1_RS17530	KP1_RS17530	NA	RbtT/DalT/CsbX family MFS transporter	KP1_3765	KP1_RS17530	161.503	-1.71815	0.406795	-4.22362	2.4e-05	0.000300714	124.638	146.065	144.047	300.407	337.125	296.23	121.059	212.442	77.6405	75.3662	52.792	50.2223
frdB	KP1_RS02105	frdB	fumarate reductase iron-sulfur protein	KP1_0424	KP1_RS02105	354.981	-1.73571	0.411983	-4.21307	2.52e-05	0.000314254	283.169	253.401	371.295	760.095	697.213	757.032	255.569	298.268	196.102	124.949	121.057	141.627
KP1_RS13775	KP1_RS13775	NA	iron ABC transporter permease	KP1_2951	KP1_RS13775	15.6388	-3.15718	0.750075	-4.20915	2.56e-05	0.000318891	16.3998	36.5163	11.1761	8.25293	15.656	28.8001	21.2974	34.8404	8.00418	1.98332	2.73062	2.00889
hycC	KP1_RS20210	hycC	formate hydrogenlyase subunit 3	KP1_4327	KP1_RS20210	32.4252	-2.31116	0.549869	-4.20311	2.63e-05	0.000326625	22.9597	64.1801	27.3194	69.3246	51.1429	36.0002	57.1667	20.3944	16.0084	9.91661	3.64083	11.0489
KP1_RS24630	KP1_RS24630	NA	alpha-amylase	KP1_5283	KP1_RS24630	597.754	-1.67605	0.400152	-4.18854	2.81e-05	0.000345553	526.979	512.334	656.906	1327.07	1192.99	1137.61	372.144	376.446	393.005	236.015	236.654	204.907
KP1_RS26960	KP1_RS26960	NA	RtT sRNA	KP1_6076	KP1_RS26960	7.59705	-5.8131	1.38929	-4.18423	2.86e-05	0.000350246	18.5864	13.2786	26.0776	6.60234	3.1312	6.17146	8.96733	5.94836	2.40125	0	0	0
malQ	KP1_RS23845	malQ	4-alpha-glucanotransferase	KP1_5120	KP1_RS23845	548.949	-2.15371	0.515066	-4.18144	2.9e-05	0.00035259	732.523	693.809	565.014	1047.3	1037.47	1418.41	202.886	213.291	217.714	124.949	198.425	135.6
KP1_RS14590	KP1_RS14590	NA	ABC transporter permease	KP1_3120	KP1_RS14590	6.66689	-5.62984	1.34656	-4.1809	2.9e-05	0.00035259	6.55991	7.74587	23.594	4.95176	4.17493	3.08573	10.0882	10.1972	9.60501	0	0	0
pqqF	KP1_RS30245	pqqF	pyrroloquinoline quinone biosynthesis protein PqqF	KP1_2865	KP1_RS30245	50.3337	-1.97416	0.472507	-4.17805	2.94e-05	0.000356092	72.159	87.4177	53.3969	41.2646	14.6122	58.6288	103.124	65.432	60.8317	7.93329	19.1143	20.0889
cysM	KP1_RS18700	cysM	cysteine synthase CysM	KP1_4017	KP1_RS18700	196.897	-0.521884	0.12561	-4.15481	3.26e-05	0.000390156	214.29	204.712	222.28	212.925	208.746	201.601	236.513	202.244	214.512	149.741	146.543	148.658
ulaA	KP1_RS02285	ulaA	PTS ascorbate transporter subunit IIC	KP1_0460	KP1_RS02285	7.49381	-5.80523	1.40467	-4.13282	3.58e-05	0.000427209	8.74654	19.918	4.96715	4.95176	6.26239	8.22861	19.0556	16.9953	0.800418	0	0	0
KP1_RS24045	KP1_RS24045	NA	4-aminobutyrate--2-oxoglutarate transaminase	KP1_5161	KP1_RS24045	45.6396	-1.70248	0.412296	-4.12925	3.64e-05	0.000432767	57.9458	77.4587	19.8686	79.2281	56.3615	62.7431	66.1341	46.7371	30.4159	14.8749	21.845	14.0623
KP1_RS02560	KP1_RS02560	NA	BglG family transcription antiterminator	KP1_0519	KP1_RS02560	163.522	-0.782268	0.189659	-4.12461	3.71e-05	0.000439297	185.864	239.015	168.883	169.185	161.778	150.172	161.412	204.794	202.506	87.2661	112.866	118.525
KP1_RS18695	KP1_RS18695	NA	DUF4440 domain-containing protein	KP1_4016	KP1_RS18695	143.39	-0.897188	0.217668	-4.12181	3.76e-05	0.000443525	202.264	190.327	146.531	127.095	155.516	120.343	182.709	159.756	175.291	99.1661	97.3921	64.2846
KP1_RS14025	KP1_RS14025	NA	helix-turn-helix transcriptional regulator	KP1_3002	KP1_RS14025	46.7267	-1.43964	0.349563	-4.11839	3.82e-05	0.000449017	37.1728	65.2866	53.3969	68.4993	55.3178	54.5145	30.2647	75.6292	59.2309	25.7832	24.5756	11.0489
KP1_RS17040	KP1_RS17040	NA	LysR family transcriptional regulator	KP1_3655	KP1_RS17040	166.433	-1.27861	0.311663	-4.10255	4.09e-05	0.000478437	306.129	227.95	237.182	194.769	169.085	246.858	118.817	150.409	104.855	91.2328	65.5349	84.3735
KP1_RS13000	KP1_RS13000	NA	PTS sugar transporter subunit IIA	KP1_2790	KP1_RS13000	8.41461	-5.98229	1.4635	-4.08765	4.36e-05	0.000505047	4.37327	4.42621	9.93431	33.0117	18.7872	21.6001	2.24183	3.39906	3.20167	0	0	0
nfsA	KP1_RS08715	nfsA	nitroreductase NfsA	KP1_1845	KP1_RS08715	44.6492	-1.59062	0.389585	-4.08285	4.45e-05	0.000514284	56.8525	74.1391	60.8476	80.0534	44.8805	62.7431	41.4739	38.2395	23.2121	22.8082	15.4735	15.0667
KP1_RS24185	KP1_RS24185	NA	nickel import ATP-binding protein NikD	KP1_5192	KP1_RS24185	135.983	-1.22755	0.300881	-4.07985	4.51e-05	0.000519669	156.344	119.508	149.015	259.142	176.391	210.858	132.268	138.512	86.4451	54.5413	76.4573	72.3202
KP1_RS03420	KP1_RS03420	NA	FosA family fosfomycin resistance glutathione transferase	KP1_0708	KP1_RS03420	46.4068	-1.15602	0.283545	-4.07703	4.56e-05	0.000524688	77.6256	49.7949	65.8148	47.867	46.9679	53.486	41.4739	56.0846	45.6238	20.8249	28.2164	23.1023
KP1_RS17240	KP1_RS17240	NA	DUF4422 domain-containing protein	KP1_3696	KP1_RS17240	57.0974	-1.35317	0.332024	-4.07553	4.59e-05	0.000526748	45.9194	36.5163	106.794	63.5475	70.9738	73.0289	65.0131	89.2254	55.2288	25.7832	30.0368	23.1023
KP1_RS07345	KP1_RS07345	NA	3-oxoacyl-ACP reductase FabG	KP1_1567	KP1_RS07345	43.1873	-1.50919	0.371499	-4.06242	4.86e-05	0.000554463	62.3191	57.5408	32.2865	76.7522	43.8367	49.3716	61.6504	55.2348	24.8129	15.8666	15.4735	23.1023
KP1_RS01375	KP1_RS01375	NA	AzlC family ABC transporter permease	KP1_0270	KP1_RS01375	75.9529	-6.25895	1.54056	-4.06278	4.85e-05	0.000554463	17.4931	18.8114	28.5611	279.774	314.163	232.458	2.24183	5.94836	8.00418	2.97498	0	1.00445
fdnI	KP1_RS13670	fdnI	formate dehydrogenase-N subunit gamma	KP1_2929	KP1_RS13670	38.5964	-3.10235	0.764982	-4.05546	5e-05	0.000568395	34.9862	29.8769	38.4955	89.9569	120.029	98.7433	10.0882	8.49766	15.2079	3.96664	7.28165	6.02668
KP1_RS06695	KP1_RS06695	NA	LacI family DNA-binding transcriptional regulator	KP1_1421	KP1_RS06695	27.8516	-1.67614	0.413373	-4.0548	5.02e-05	0.000568585	24.053	33.1966	29.8029	34.6623	22.9621	41.143	52.6831	33.9906	30.4159	10.9083	16.3837	4.01779
fdhF	KP1_RS14840	fdhF	formate dehydrogenase subunit alpha	KP1_3178	KP1_RS14840	157.781	-1.36579	0.337205	-4.05031	5.11e-05	0.000576757	165.091	151.598	90.6506	163.408	126.292	161.486	255.569	251.531	310.562	57.5163	68.2655	91.4047
pth	KP1_RS15670	pth	aminoacyl-tRNA hydrolase	KP1_3359	KP1_RS15670	66.702	-1.12778	0.279234	-4.03884	5.37e-05	0.000602717	57.9458	56.4342	59.6059	104.812	99.1545	91.5433	62.7713	86.6761	75.2393	29.7498	37.3185	39.1734
KP1_RS14875	KP1_RS14875	NA	amino acid ABC transporter ATP-binding protein	KP1_3186	KP1_RS14875	6.81371	-5.67419	1.40548	-4.03719	5.41e-05	0.000605488	5.46659	22.1311	7.45073	8.25293	0	6.17146	10.0882	10.1972	12.0063	0	0	0
pyrE	KP1_RS24870	pyrE	orotate phosphoribosyltransferase	KP1_5336	KP1_RS24870	202.413	-0.877153	0.217313	-4.03636	5.43e-05	0.000606162	337.835	247.868	222.28	243.461	239.015	204.687	158.049	180.15	222.516	120.983	116.506	135.6
argC	KP1_RS00520	argC	N-acetyl-gamma-glutamyl-phosphate reductase	KP1_0110	KP1_RS00520	147.616	-0.693429	0.172087	-4.02953	5.59e-05	0.000622514	173.838	179.262	126.662	177.438	145.079	139.886	172.621	183.549	169.689	109.083	92.841	101.449
KP1_RS14005	KP1_RS14005	NA	hypothetical protein	KP1_2999	KP1_RS14005	44.4488	-1.06277	0.263854	-4.02787	5.63e-05	0.000625413	41.5461	66.3932	48.4298	47.867	45.9242	49.3716	53.804	45.0376	61.6322	24.7915	25.4858	23.1023
KP1_RS12935	KP1_RS12935	NA	sugar ABC transporter ATP-binding protein	KP1_2775	KP1_RS12935	5.41424	-5.33812	1.32552	-4.0272	5.64e-05	0.000625669	6.55991	14.3852	7.45073	9.90351	2.08746	8.22861	5.60458	5.94836	4.80251	0	0	0
KP1_RS21195	KP1_RS21195	NA	sugar porter family MFS transporter	KP1_4540	KP1_RS21195	91.848	-0.941947	0.234526	-4.01639	5.91e-05	0.000650341	84.1855	128.36	90.6506	122.969	109.592	105.943	90.7942	103.671	103.254	35.6998	72.8165	54.2401
tsaC	KP1_RS23320	tsaC	L-threonylcarbamoyladenylate synthase type 1 TsaC	KP1_5001	KP1_RS23320	160.776	-0.838801	0.209525	-4.00335	6.25e-05	0.000683979	127.918	159.344	213.588	190.643	174.303	159.429	170.379	198.845	231.321	124.949	89.2002	89.3958
pgm	KP1_RS07820	pgm	phosphoglucomutase (alpha-D-glucose-1%2C6-bisphosphate-dependent)	KP1_1664	KP1_RS07820	1714.03	-0.488504	0.122417	-3.99049	6.59e-05	0.000718286	1768.99	1604.5	2166.92	1975.75	2025.88	1713.61	1590.58	1795.56	1977.83	1333.78	1335.27	1279.67
KP1_RS06765	KP1_RS06765	NA	HlyD family secretion protein	KP1_1438	KP1_RS06765	107.051	-1.07676	0.26986	-3.99007	6.61e-05	0.000718286	151.971	133.893	78.2327	108.113	96.0233	111.086	110.971	158.906	160.084	43.6331	76.4573	55.2446
KP1_RS13345	KP1_RS13345	NA	membrane dipeptidase	KP1_2860	KP1_RS13345	26.5527	-1.89829	0.47625	-3.98591	6.72e-05	0.000727513	32.7995	33.1966	37.2537	42.9152	38.6181	15.4286	35.8693	33.9906	22.4117	16.8582	7.28165	2.00889
KP1_RS21800	KP1_RS21800	NA	ABC transporter permease	KP1_4669	KP1_RS21800	180.065	-10.3971	2.61344	-3.97833	6.94e-05	0.000749341	350.955	381.761	334.041	350.749	398.706	344.573	0	0	0	0	0	0
eefB	KP1_RS25200	eefB	multidrug efflux RND transporter permease subunit EefB	KP1_5407	KP1_RS25200	71.8504	-1.66181	0.418606	-3.96988	7.19e-05	0.000770962	107.145	150.491	67.0566	86.6557	81.4111	75.086	130.026	36.5399	45.6238	24.7915	18.2041	39.1734
KP1_RS01150	KP1_RS01150	NA	PTS sugar transporter subunit IIB	KP1_0226	KP1_RS01150	109.829	-1.28687	0.324506	-3.96563	7.32e-05	0.000782979	148.691	123.934	238.423	146.902	111.679	123.429	87.4315	67.9813	111.258	54.5413	46.4205	57.2535
KP1_RS11760	KP1_RS11760	NA	hypothetical protein	KP1_2516	KP1_RS11760	135.519	-1.3263	0.334529	-3.96467	7.35e-05	0.0007843	108.238	120.614	115.486	130.396	124.204	124.458	210.732	315.263	185.697	62.4746	57.343	71.3157
KP1_RS05490	KP1_RS05490	NA	ABC transporter substrate-binding protein	KP1_1154	KP1_RS05490	39.3259	-3.12647	0.788964	-3.96275	7.41e-05	0.000785166	14.2131	13.2786	6.20894	40.4393	49.0554	34.9716	112.092	85.8264	98.4514	10.9083	5.46124	1.00445
KP1_RS22690	KP1_RS22690	NA	type 1 glutamine amidotransferase	KP1_4867	KP1_RS22690	175.621	-0.730344	0.184289	-3.96303	7.4e-05	0.000785166	212.104	236.802	157.707	194.769	166.997	190.287	158.049	236.235	201.705	105.116	130.159	117.52
rbsA	KP1_RS00040	rbsA	ribose ABC transporter ATP-binding protein RbsA	KP1_0008	KP1_RS00040	45.6282	-1.34069	0.339015	-3.95466	7.66e-05	0.000808471	39.3594	46.4752	27.3194	61.8969	41.7493	66.8574	65.0131	75.6292	59.2309	23.7999	19.1143	21.0934
KP1_RS23635	KP1_RS23635	NA	aspartate aminotransferase family protein	KP1_5073	KP1_RS23635	111.348	-0.858592	0.217562	-3.94642	7.93e-05	0.000831833	125.732	163.77	96.8595	119.667	132.554	158.401	106.487	113.869	111.258	60.4913	63.7144	83.3691
KP1_RS24740	KP1_RS24740	NA	divergent polysaccharide deacetylase family protein	KP1_5309	KP1_RS24740	323.822	-0.526438	0.133368	-3.94725	7.91e-05	0.000831833	375.008	387.294	296.788	359.828	346.519	351.773	347.484	351.803	339.377	204.282	277.613	248.098
KP1_RS05410	KP1_RS05410	NA	DMT family transporter	KP1_1137	KP1_RS05410	30.1497	-1.59942	0.405307	-3.94619	7.94e-05	0.000831833	24.053	48.6883	38.4955	29.7105	31.312	29.8287	59.4086	22.9437	41.6217	15.8666	11.8327	8.03558
yfaU	KP1_RS18070	yfaU	2-keto-3-deoxy-L-rhamnonate aldolase	KP1_3885	KP1_RS18070	190.154	-1.68998	0.430521	-3.92543	8.66e-05	0.000896697	306.129	266.679	221.038	316.087	374.7	295.201	95.2779	98.5729	94.4493	76.3579	50.9716	86.3824
rfbA	KP1_RS17250	rfbA	O-antigen export ABC transporter permease RfbA	KP1_3698	KP1_RS17250	15.7301	-2.34298	0.597355	-3.92225	8.77e-05	0.000906565	18.5864	14.3852	42.2208	11.5541	17.7434	15.4286	26.902	15.2958	15.2079	3.96664	5.46124	2.00889
phnS	KP1_RS25310	phnS	2-aminoethylphosphonate ABC transporter substrate-binding protein	KP1_5432	KP1_RS25310	13.4383	-2.934	0.748797	-3.91828	8.92e-05	0.000919553	17.4931	39.8359	19.8686	12.3794	6.26239	9.25718	16.8137	11.8967	20.8109	0.991661	3.64083	2.00889
smpB	KP1_RS19590	smpB	SsrA-binding protein SmpB	KP1_4198	KP1_RS19590	164.944	-0.984175	0.251652	-3.91086	9.2e-05	0.000946149	150.878	130.573	185.027	169.185	147.166	162.515	261.173	271.925	215.312	99.1661	101.033	85.378
fabB	KP1_RS18400	fabB	beta-ketoacyl-ACP synthase I	KP1_3963	KP1_RS18400	936.774	-0.448286	0.114755	-3.90648	9.36e-05	0.000960294	962.12	868.644	941.276	1066.28	1080.26	1006.98	993.132	971.283	1143.8	681.271	810.084	716.171
KP1_RS17595	KP1_RS17595	NA	LysR family transcriptional regulator	KP1_3779	KP1_RS17595	66.3278	-1.12304	0.288462	-3.89321	9.89e-05	0.00100299	89.6521	81.8849	65.8148	88.3063	100.198	75.086	87.4315	62.8827	39.2205	34.7081	34.5878	36.1601
avtA	KP1_RS24635	avtA	valine--pyruvate transaminase	KP1_5284	KP1_RS24635	278.755	-0.513757	0.133744	-3.84135	0.000122359	0.0012151	330.182	341.925	286.853	302.057	276.589	262.287	284.713	310.165	316.965	189.407	213.898	230.018
ftsN	KP1_RS00420	ftsN	cell division protein FtsN	KP1_0090	KP1_RS00420	279.36	-0.73154	0.190739	-3.8353	0.000125412	0.00123638	275.516	352.99	346.459	256.666	263.02	306.516	358.693	313.564	319.367	159.657	251.217	148.658
KP1_RS14855	KP1_RS14855	NA	VOC family protein	KP1_3181	KP1_RS14855	25.2278	-1.60986	0.419841	-3.83444	0.000125849	0.00123638	19.6797	40.9425	26.0776	35.4876	49.0554	20.5715	20.1765	29.7418	31.2163	9.91661	11.8327	8.03558
KP1_RS23570	KP1_RS23570	NA	protein SlyX	KP1_5060	KP1_RS23570	75.7619	-1.00144	0.26117	-3.83444	0.000125852	0.00123638	89.6521	57.5408	73.2655	112.24	76.1924	78.1718	91.9151	119.817	80.0418	47.5997	35.498	47.209
pgtC	KP1_RS12885	pgtC	phosphoglycerate transport regulator PgtC	KP1_2766	KP1_RS12885	6.02194	-5.47944	1.42982	-3.83226	0.00012697	0.00124468	8.74654	6.63932	22.3522	4.95176	4.17493	16.4572	2.24183	5.0986	1.60084	0	0	0
cysC	KP1_RS20460	cysC	adenylyl-sulfate kinase	KP1_4382	KP1_RS20460	31.0859	-2.76757	0.722874	-3.82857	0.000128888	0.00125704	14.2131	17.7048	22.3522	18.1564	17.7434	14.4001	87.4315	87.5259	76.0397	3.96664	5.46124	8.03558
KP1_RS24525	KP1_RS24525	NA	MFS transporter	KP1_5260	KP1_RS24525	139.009	-0.81491	0.212934	-3.82705	0.000129686	0.00126051	188.051	179.262	203.653	168.36	125.248	155.315	137.873	126.615	118.462	92.2244	84.6492	88.3913
KP1_RS15590	KP1_RS15590	NA	DUF1883 domain-containing protein	KP1_3339	KP1_RS15590	108.255	-0.933662	0.245031	-3.81038	0.000138751	0.00134009	134.478	80.7784	88.167	140.3	156.56	132.686	104.245	147.01	121.663	55.533	77.3675	60.2668
metE	KP1_RS00930	metE	5-methyltetrahydropteroyltriglutamate--homocysteine S-methyltransferase	KP1_0187	KP1_RS00930	74.4635	-1.07314	0.281958	-3.80602	0.000141222	0.00136108	115.892	96.2701	49.6715	83.3546	90.8047	109.029	90.7942	59.4836	76.0397	36.6914	37.3185	48.2135
narJ	KP1_RS15510	narJ	nitrate reductase molybdenum cofactor assembly chaperone	KP1_3323	KP1_RS15510	744.432	-0.933538	0.245635	-3.8005	0.000144402	0.0013888	718.31	648.44	655.664	1231.34	1078.18	1121.15	655.736	657.719	838.838	374.848	419.605	533.361
znuB	KP1_RS16345	znuB	zinc ABC transporter permease subunit ZnuB	KP1_3504	KP1_RS16345	80.9196	-0.88328	0.233801	-3.77792	0.000158146	0.00149456	110.425	71.926	89.4088	111.415	96.0233	101.829	82.9478	77.3287	80.8422	42.6414	40.9593	65.289
KP1_RS25235	KP1_RS25235	NA	NAD(P)-dependent oxidoreductase	KP1_5415	KP1_RS25235	335.297	-0.668187	0.176859	-3.77807	0.000158045	0.00149456	484.34	432.662	311.689	363.954	303.726	391.887	292.559	395.141	349.783	226.099	226.641	245.085
ldtB	KP1_RS08540	ldtB	L%2CD-transpeptidase	KP1_1808	KP1_RS08540	138.46	-0.722309	0.191396	-3.77389	0.000160723	0.00151086	131.198	126.147	171.367	161.757	144.035	139.886	172.621	178.451	156.882	69.4162	108.315	101.449
KP1_RS30270	KP1_RS30270	NA	hypothetical protein		KP1_RS30270	101.614	-9.57172	2.5363	-3.77389	0.000160721	0.00151086	153.065	151.598	135.355	257.491	237.971	283.887	0	0	0	0	0	0
mpaA	KP1_RS11055	mpaA	murein tripeptide amidase MpaA	KP1_2354	KP1_RS11055	243.718	-0.614391	0.162862	-3.77245	0.000161649	0.00151646	274.423	261.147	271.952	306.184	317.295	261.258	242.118	263.427	204.107	150.732	181.131	190.845
uxuA	KP1_RS17840	uxuA	mannonate dehydratase	KP1_3833	KP1_RS17840	571.917	-1.78199	0.473874	-3.76047	0.000169597	0.00158452	666.924	493.523	675.533	1263.52	1064.61	1300.12	235.392	301.667	255.333	177.507	233.013	195.867
KP1_RS25095	KP1_RS25095	NA	zinc-binding alcohol dehydrogenase family protein	KP1_5385	KP1_RS25095	195.457	-1.79115	0.476668	-3.75764	0.000171525	0.00159809	411.088	369.589	339.008	249.238	235.883	257.144	145.719	66.2817	65.6342	76.3579	68.2655	61.2713
KP1_RS01370	KP1_RS01370	NA	AzlD domain-containing protein	KP1_0269	KP1_RS01370	27.0753	-6.69833	1.78344	-3.75584	0.000172758	0.00160247	9.83986	5.53277	4.96715	105.637	94.9796	94.629	3.36275	2.5493	2.40125	0	0	1.00445
KP1_RS14880	KP1_RS14880	NA	amino acid ABC transporter permease	KP1_3187	KP1_RS14880	8.08891	-4.94349	1.31629	-3.75561	0.000172918	0.00160247	10.9332	11.0655	2.48358	5.77705	9.39359	15.4286	20.1765	15.2958	5.60292	0	0.910206	0
KP1_RS00320	KP1_RS00320	NA	ABC transporter permease	KP1_0067	KP1_RS00320	14.5412	-4.87981	1.30202	-3.74788	0.000178338	0.00164936	32.7995	43.1556	4.96715	0.825293	10.4373	8.22861	31.3857	11.8967	28.815	1.98332	0	0
KP1_RS12350	KP1_RS12350	NA	cobalamin-independent methionine synthase II family protein	KP1_2647	KP1_RS12350	38.478	-1.45078	0.387872	-3.74037	0.000183749	0.00169597	29.5196	39.8359	52.1551	69.3246	58.449	62.7431	22.4183	45.0376	32.0167	15.8666	17.2939	17.0756
leuC	KP1_RS04315	leuC	3-isopropylmalate dehydratase large subunit	KP1_0894	KP1_RS04315	90.0712	-0.843834	0.226467	-3.72608	0.000194483	0.00178069	113.705	105.123	103.068	108.113	122.117	115.201	80.706	85.8264	77.6405	69.4162	43.6899	56.249
KP1_RS22140	KP1_RS22140	NA	multifunctional CCA addition/repair protein	KP1_4747	KP1_RS22140	443.749	-0.766197	0.205737	-3.72417	0.000195962	0.00179065	385.941	372.908	402.34	612.367	617.889	614.06	425.948	531.104	489.055	302.456	248.486	322.427
ybiX	KP1_RS10705	ybiX	PKHD-type hydroxylase YbiX	KP1_2283	KP1_RS10705	347.761	-1.84906	0.497709	-3.71515	0.000203085	0.00184104	284.263	322.007	257.05	730.384	854.817	832.118	162.533	212.442	164.086	107.099	123.788	122.543
KP1_RS05505	KP1_RS05505	NA	ABC transporter ATP-binding protein	KP1_1157	KP1_RS05505	50.247	-4.32358	1.16704	-3.70474	0.000211605	0.0019107	138.851	90.7374	94.3759	69.3246	83.4986	103.886	6.7255	0.849766	4.80251	2.97498	0.910206	6.02668
KP1_RS00550	KP1_RS00550	NA	YijD family membrane protein	KP1_0118	KP1_RS00550	175.777	-0.762213	0.206867	-3.68455	0.000229105	0.00205253	183.677	171.516	161.433	242.636	261.977	208.801	158.049	219.24	155.281	118.999	119.237	108.48
KP1_RS09695	KP1_RS09695	NA	rhodanese-related sulfurtransferase	KP1_2057	KP1_RS09695	209.883	-0.603407	0.164111	-3.67683	0.000236149	0.00210739	228.503	276.638	217.313	230.257	210.834	235.544	220.821	228.587	217.714	134.866	192.964	124.551
KP1_RS14550	KP1_RS14550	NA	LysR family transcriptional regulator	KP1_3109	KP1_RS14550	4.42793	-5.04129	1.37185	-3.67482	0.00023802	0.00211995	2.18664	11.0655	6.20894	3.30117	6.26239	9.25718	5.60458	7.64789	1.60084	0	0	0
KP1_RS19010	KP1_RS19010	NA	sensor domain-containing phosphodiesterase	KP1_4080	KP1_RS19010	41.0101	-1.44729	0.394225	-3.67123	0.000241385	0.00214575	36.0795	61.967	31.0447	49.5176	26.0933	36.0002	75.1014	60.3334	62.4326	11.8999	24.5756	17.0756
KP1_RS06735	KP1_RS06735	NA	sucrose-specific PTS transporter subunit IIBC	KP1_1431	KP1_RS06735	192.715	-3.97258	1.08525	-3.66052	0.000251702	0.00222022	44.826	76.3522	19.8686	55.2946	42.793	58.6288	620.988	693.409	652.34	19.8332	18.2041	10.0445
KP1_RS15025	KP1_RS15025	NA	ABC transporter ATP-binding protein	KP1_3221	KP1_RS15025	231.972	-0.868919	0.237664	-3.65608	0.000256104	0.0022547	238.343	237.909	160.191	290.503	322.513	341.487	219.7	260.878	281.747	163.624	101.033	165.734
KP1_RS02540	KP1_RS02540	NA	amidohydrolase/deacetylase family metallohydrolase	KP1_0514	KP1_RS02540	68.3014	-1.65982	0.455057	-3.64749	0.00026481	0.00232687	125.732	122.827	95.6177	127.095	66.7988	90.5147	50.4412	28.892	33.6175	27.7665	28.2164	22.0978
KP1_RS14495	KP1_RS14495	NA	ABC transporter permease	KP1_3097	KP1_RS14495	4.61586	-5.09503	1.39727	-3.6464	0.000265936	0.00233229	4.37327	8.85242	7.45073	0.825293	8.34986	3.08573	13.451	3.39906	5.60292	0	0	0
cas6e	KP1_RS14795	cas6e	type I-E CRISPR-associated protein Cas6/Cse3/CasE	KP1_3168	KP1_RS14795	11.4645	-6.42097	1.7624	-3.6433	0.000269163	0.00235608	33.8929	30.9835	22.3522	18.1564	20.8746	11.3143	0	0	0	0	0	0
ackA	KP1_RS18260	ackA	acetate kinase	KP1_3933	KP1_RS18260	2234.23	-0.856875	0.235339	-3.64102	0.000271558	0.00237251	2144	1970.77	2791.54	3352.34	3326.37	3293.5	1729.57	2152.46	1882.58	1444.85	1205.11	1517.72
KP1_RS07340	KP1_RS07340	NA	type II toxin-antitoxin system RelE/ParE family toxin	KP1_1566	KP1_RS07340	34.9552	-1.21909	0.335131	-3.63766	0.00027513	0.00239003	52.4793	58.6473	36.0119	28.0599	45.9242	32.9144	47.0785	33.9906	32.0167	15.8666	16.3837	20.0889
KP1_RS01380	KP1_RS01380	NA	serine dehydratase subunit alpha family protein	KP1_0271	KP1_RS01380	238.607	-4.34006	1.19569	-3.62975	0.000283696	0.00245847	49.1993	66.3932	120.454	904.521	794.28	814.632	17.9347	25.493	24.0125	11.8999	16.3837	18.08
lpxP	KP1_RS10275	lpxP	kdo(2)-lipid IV(A) palmitoleoyltransferase	KP1_2185	KP1_RS10275	108.996	-1.43004	0.394494	-3.62498	0.000288979	0.00249612	97.3053	92.9505	114.245	166.709	213.965	205.715	73.9805	66.2817	132.869	25.7832	61.894	56.249
eptB	KP1_RS24470	eptB	kdo(2)-lipid A phosphoethanolamine 7''-transferase	KP1_5249	KP1_RS24470	125.772	-0.711113	0.196688	-3.61543	0.000299846	0.00258025	123.545	125.04	162.674	103.162	152.385	124.458	136.752	168.254	157.682	92.2244	83.739	79.3513
hypE	KP1_RS20245	hypE	hydrogenase expression/formation protein HypE	KP1_4335	KP1_RS20245	220.516	-1.02938	0.285689	-3.60316	0.000314367	0.00269004	193.517	185.901	178.818	363.129	305.813	362.059	223.062	157.207	304.959	110.074	131.07	130.578
KP1_RS09385	KP1_RS09385	NA	PTS fructose-like transporter subunit IIB	KP1_1991	KP1_RS09385	10.7306	-6.32531	1.75517	-3.60382	0.000313573	0.00269004	25.1463	16.5983	28.5611	18.9817	27.137	12.3429	0	0	0	0	0	0
KP1_RS08375	KP1_RS08375	NA	ABC transporter permease	KP1_1774	KP1_RS08375	232.629	-0.791482	0.221567	-3.57221	0.000353982	0.00301214	196.797	236.802	182.543	245.937	321.469	237.601	308.252	351.803	259.335	163.624	163.837	123.547
KP1_RS14570	KP1_RS14570	NA	RidA family protein	KP1_3112	KP1_RS14570	4.03543	-4.90103	1.37395	-3.5671	0.000360955	0.00306577	6.55991	7.74587	12.4179	5.77705	4.17493	2.05715	2.24183	4.24883	3.20167	0	0	0
hypB	KP1_RS20230	hypB	hydrogenase nickel incorporation protein HypB	KP1_4332	KP1_RS20230	36.0368	-3.01235	0.846422	-3.55892	0.000372385	0.00313956	22.9597	33.1966	18.6268	116.366	72.0175	123.429	12.3301	6.79813	9.60501	1.98332	9.10206	6.02668
KP1_RS09370	KP1_RS09370	NA	PTS fructose-like transporter subunit IIB	KP1_1987	KP1_RS09370	10.1109	-6.24039	1.76058	-3.54451	0.000393348	0.00329643	21.8664	18.8114	18.6268	21.4576	31.312	9.25718	0	0	0	0	0	0
KP1_RS21795	KP1_RS21795	NA	sugar ABC transporter ATP-binding protein	KP1_4668	KP1_RS21795	10.9262	-6.35126	1.79435	-3.53959	0.000400743	0.00334781	33.8929	38.7294	22.3522	16.5059	6.26239	13.3715	0	0	0	0	0	0
ravA	KP1_RS00025	ravA	ATPase RavA	KP1_0005	KP1_RS00025	203.442	-0.683442	0.193136	-3.53866	0.000402167	0.00335359	267.863	216.884	293.062	203.847	196.222	170.744	198.402	220.089	254.533	141.807	120.147	157.698
ptsP	KP1_RS09395	ptsP	phosphoenolpyruvate--protein phosphotransferase	KP1_1993	KP1_RS09395	47.9346	-8.48765	2.40452	-3.52987	0.000415762	0.00341795	103.865	67.4997	96.8595	118.017	122.117	66.8574	0	0	0	0	0	0
KP1_RS01145	KP1_RS01145	NA	PTS lactose/cellobiose transporter subunit IIA	KP1_0225	KP1_RS01145	133.717	-1.07843	0.305522	-3.52981	0.000415858	0.00341795	148.691	108.442	235.94	189.817	192.047	200.572	89.6733	108.77	112.058	75.3662	71.9063	71.3157
KP1_RS12590	KP1_RS12590	NA	isopenicillin N synthase family oxygenase	KP1_2700	KP1_RS12590	25.1086	-1.57975	0.448106	-3.52539	0.00042286	0.00346306	39.3594	33.1966	33.5283	14.8553	27.137	14.4001	30.2647	37.3897	40.8213	9.91661	6.37144	14.0623
crcB	KP1_RS07540	crcB	fluoride efflux transporter CrcB	KP1_1612	KP1_RS07540	234.86	-0.645251	0.183154	-3.52299	0.000426703	0.0034883	231.783	263.36	235.94	259.142	236.927	242.744	229.788	342.456	280.947	165.607	202.066	127.565
KP1_RS01800	KP1_RS01800	NA	alpha-D-ribose 1-methylphosphonate 5-phosphate C-P-lyase PhnJ	KP1_0362	KP1_RS01800	16.7462	-4.09104	1.16559	-3.50984	0.000448372	0.0036524	45.9194	21.0245	19.8686	4.12646	1.04373	10.2858	84.0687	6.79813	4.00209	0.991661	1.82041	1.00445
KP1_RS17590	KP1_RS17590	NA	NCS2 family permease	KP1_3778	KP1_RS17590	122.722	-1.08201	0.308608	-3.50609	0.000454735	0.00369183	146.505	187.007	124.179	194.769	193.09	160.458	82.9478	86.6761	96.8505	64.4579	76.4573	59.2624
barA	KP1_RS20550	barA	two-component sensor histidine kinase BarA	KP1_4400	KP1_RS20550	270.056	-0.610835	0.174224	-3.50604	0.000454825	0.00369183	205.544	256.72	300.513	336.719	292.245	300.344	299.285	356.052	312.163	207.257	202.066	171.76
thiK	KP1_RS09865	thiK	thiamine kinase	KP1_2095	KP1_RS09865	128.149	-0.753966	0.215433	-3.49977	0.000465665	0.00377313	185.864	109.549	150.256	165.059	130.467	154.286	135.631	141.061	112.058	99.1661	90.1104	64.2846
KP1_RS15020	KP1_RS15020	NA	iron ABC transporter permease	KP1_3220	KP1_RS15020	64.0665	-1.14329	0.327183	-3.49433	0.000475249	0.00383044	53.5726	42.049	68.2984	100.686	92.8922	94.629	70.6177	70.5306	74.4388	20.8249	30.0368	50.2223
KP1_RS02515	KP1_RS02515	NA	glycine dehydrogenase	KP1_0509	KP1_RS02515	6.89653	-4.69441	1.34437	-3.49189	0.00047961	0.0038588	8.74654	11.0655	22.3522	1.65059	10.4373	8.22861	4.48367	6.79813	8.00418	0.991661	0	0
pabB	KP1_RS16090	pabB	aminodeoxychorismate synthase component 1	KP1_3453	KP1_RS16090	69.3342	-0.810785	0.232356	-3.48941	0.000484082	0.00388578	102.772	70.8194	57.1223	74.2763	74.105	78.1718	86.3106	76.4789	79.2414	33.7165	52.792	46.2046
KP1_RS16705	KP1_RS16705	NA	alpha/beta hydrolase	KP1_3574	KP1_RS16705	108.811	-1.07612	0.310471	-3.46608	0.00052811	0.00421087	104.959	140.532	120.454	152.679	166.997	193.372	87.4315	89.2254	72.0376	62.4746	67.3553	48.2135
ygiD	KP1_RS22090	ygiD	4%2C5-DOPA dioxygenase extradiol	KP1_4734	KP1_RS22090	208.67	-0.878393	0.253455	-3.46568	0.000528888	0.00421087	179.304	241.229	176.334	286.377	360.088	263.315	190.556	234.535	188.098	118.008	164.747	101.449
KP1_RS16645	KP1_RS16645	NA	tRNA-Ser	KP1_6082	KP1_RS16645	47.689	-1.819	0.526907	-3.45222	0.000556	0.00440859	16.3998	22.1311	62.0894	85.8304	73.0612	67.886	93.0361	71.3803	31.2163	12.8916	27.3062	9.04002
KP1_RS24310	KP1_RS24310	NA	sugar kinase	KP1_5217	KP1_RS24310	441.675	-0.869167	0.251792	-3.45192	0.000556611	0.00440859	516.046	553.277	403.581	675.089	686.776	591.431	309.373	354.352	392.205	248.907	285.805	283.254
KP1_RS21030	KP1_RS21030	NA	prepilin peptidase-dependent protein	KP1_4503	KP1_RS21030	16.0732	-1.7271	0.500839	-3.44842	0.000563881	0.00444689	14.2131	28.7704	26.0776	21.4576	17.7434	13.3715	24.6602	15.2958	13.6071	8.92495	2.73062	6.02668
KP1_RS24280	KP1_RS24280	NA	SDR family oxidoreductase	KP1_5211	KP1_RS24280	113.147	-0.666301	0.193232	-3.44819	0.00056436	0.00444689	148.691	150.491	139.08	112.24	109.592	115.201	128.905	123.216	95.2497	75.3662	77.3675	82.3646
KP1_RS21025	KP1_RS21025	NA	DUF2509 family protein	KP1_4502	KP1_RS21025	7.82979	-3.96412	1.15083	-3.44457	0.00057197	0.00449139	6.55991	12.1721	12.4179	4.12646	7.30612	14.4001	20.1765	6.79813	8.00418	0.991661	0	1.00445
KP1_RS13055	KP1_RS13055	NA	iron-containing redox enzyme family protein	KP1_2799	KP1_RS13055	267.606	-2.68461	0.780214	-3.44087	0.000579855	0.00453122	108.238	76.3522	108.036	788.98	736.875	749.832	174.863	152.108	157.682	59.4996	54.6124	44.1957
KP1_RS04470	KP1_RS04470	NA	GMP reductase	KP1_0928	KP1_RS04470	235.463	-0.661004	0.192065	-3.44156	0.000578377	0.00453122	206.637	185.901	262.017	231.907	271.37	294.173	285.834	265.127	330.573	149.741	186.592	155.689
pgaC	KP1_RS01910	pgaC	poly-beta-1%2C6 N-acetyl-D-glucosamine synthase	KP1_0381	KP1_RS01910	32.4875	-1.64388	0.478274	-3.43712	0.000587944	0.00458536	33.8929	60.8604	44.7044	25.5841	24.0058	11.3143	41.4739	55.2348	55.2288	8.92495	14.5633	14.0623
hemW	KP1_RS21785	hemW	radical SAM family heme chaperone HemW	KP1_4666	KP1_RS21785	252.438	-0.84567	0.247217	-3.42076	0.000624458	0.00484537	196.797	222.417	178.818	307.009	298.507	289.03	329.549	405.338	327.371	173.541	169.298	131.583
hypD	KP1_RS20240	hypD	hydrogenase formation protein HypD	KP1_4334	KP1_RS20240	167.373	-0.913635	0.267281	-3.41825	0.000630245	0.00486553	134.478	140.532	153.982	266.57	268.239	232.458	192.798	140.211	176.892	116.024	82.8288	103.458
KP1_RS02530	KP1_RS02530	NA	DUF4311 domain-containing protein	KP1_0512	KP1_RS02530	36.7245	-1.72222	0.503788	-3.41855	0.000629551	0.00486553	51.3859	57.5408	67.0566	46.2164	31.312	44.2288	38.1112	41.6385	23.2121	6.94162	30.0368	3.01334
KP1_RS03245	KP1_RS03245	NA	DUF2878 domain-containing protein	KP1_0675	KP1_RS03245	15.2687	-1.84683	0.540424	-3.41738	0.000632275	0.00487298	13.1198	32.09	21.1104	9.07822	16.6997	12.3429	24.6602	17.8451	20.8109	2.97498	5.46124	7.03113
KP1_RS18740	KP1_RS18740	NA	RpoE-regulated lipoprotein	KP1_4023	KP1_RS18740	103.845	-1.37282	0.401931	-3.41556	0.000636509	0.00489737	96.212	60.8604	80.7163	151.029	196.222	220.115	118.817	83.2771	96.8505	60.4913	56.4328	25.1112
KP1_RS21805	KP1_RS21805	NA	DUF2884 domain-containing protein	KP1_4670	KP1_RS21805	417.73	-0.616901	0.180677	-3.41439	0.000639253	0.00491023	382.661	361.843	445.802	570.277	590.752	500.917	397.925	415.536	451.436	315.348	264.87	315.396
KP1_RS25475	KP1_RS25475	NA	DUF3748 domain-containing protein	KP1_5470	KP1_RS25475	411.482	-0.605496	0.177363	-3.41388	0.000640441	0.00491112	415.461	433.769	438.351	415.947	365.306	369.259	508.896	619.479	483.452	273.698	286.715	327.45
KP1_RS23105	KP1_RS23105	NA	SLC13/DASS family transporter	KP1_4956	KP1_RS23105	8.43968	-5.97788	1.75485	-3.40648	0.000658053	0.00502933	14.2131	22.1311	24.8358	17.3311	9.39359	13.3715	0	0	0	0	0	0
KP1_RS07000	KP1_RS07000	NA	RamA family antibiotic efflux transcriptional regulator	KP1_1492	KP1_RS07000	75.4699	-0.808487	0.237855	-3.39908	0.00067614	0.00515036	76.5323	106.229	65.8148	94.0834	99.1545	95.6576	86.3106	75.6292	61.6322	39.6664	53.7022	51.2268
amtB	KP1_RS06085	amtB	ammonium transporter AmtB	KP1_1286	KP1_RS06085	80.6971	-1.04946	0.309257	-3.3935	0.000690066	0.00524771	77.6256	90.7374	60.8476	74.2763	117.942	112.115	109.85	105.371	85.6447	24.7915	70.9961	38.169
KP1_RS16500	KP1_RS16500	NA	YecH family protein	KP1_3536	KP1_RS16500	28.2236	-1.25382	0.369542	-3.3929	0.000691566	0.0052504	17.4931	42.049	29.8029	44.5658	33.3994	44.2288	30.2647	28.892	26.4138	15.8666	13.6531	12.0534
cyaY	KP1_RS00830	cyaY	iron donor protein CyaY	KP1_0166	KP1_RS00830	427.033	-0.909863	0.269059	-3.38165	0.000720516	0.00540741	381.568	336.392	286.853	514.983	478.029	473.145	469.664	766.489	644.336	267.748	213.898	291.29
iolE	KP1_RS06675	iolE	myo-inosose-2 dehydratase	KP1_1417	KP1_RS06675	12.8448	-2.82642	0.835709	-3.38206	0.000719444	0.00540741	13.1198	15.4917	33.5283	14.03	4.17493	13.3715	32.5066	16.1456	4.80251	4.9583	0	2.00889
KP1_RS11155	KP1_RS11155	NA	DUF3131 domain-containing protein	KP1_2379	KP1_RS11155	30.3463	-7.82808	2.32016	-3.37394	0.000741002	0.00553394	50.2926	48.6883	54.6387	83.3546	45.9242	81.2575	0	0	0	0	0	0
KP1_RS14320	KP1_RS14320	NA	C40 family peptidase	KP1_3066	KP1_RS14320	1122.37	-0.764971	0.227052	-3.36915	0.000754014	0.00561281	1387.42	1429.67	905.264	1442.61	1634.48	1610.75	838.445	1040.96	970.106	685.237	729.985	793.513
KP1_RS10630	KP1_RS10630	NA	6-phospho-beta-glucosidase	KP1_2267	KP1_RS10630	32.1733	-1.09258	0.324693	-3.36497	0.000765515	0.00567995	32.7995	44.2621	39.7372	38.7888	42.793	50.4002	26.902	27.1925	31.2163	13.8832	20.0245	18.08
KP1_RS13050	KP1_RS13050	NA	TetR/AcrR family transcriptional regulator	KP1_2798	KP1_RS13050	258.341	-2.78086	0.8272	-3.36177	0.000774437	0.00572758	120.265	143.852	67.0566	732.035	774.449	775.546	91.9151	113.869	137.672	54.5413	43.6899	45.2001
KP1_RS24205	KP1_RS24205	NA	magnesium transporter	KP1_5196	KP1_RS24205	252.776	-1.38947	0.413724	-3.35845	0.000783813	0.00578457	178.211	160.45	230.973	467.941	628.327	443.316	174.863	237.085	169.689	111.066	112.866	118.525
KP1_RS05760	KP1_RS05760	NA	PTS ascorbate transporter subunit IIC	KP1_1213	KP1_RS05760	15.379	-2.20893	0.659124	-3.35132	0.000804283	0.00590066	25.1463	30.9835	13.6597	16.5059	15.656	29.8287	25.7811	6.79813	8.00418	1.98332	8.19186	2.00889
KP1_RS21425	KP1_RS21425	NA	DUF1349 domain-containing protein	KP1_4594	KP1_RS21425	312.18	-0.608387	0.181602	-3.35011	0.000807798	0.00591696	302.849	245.655	307.964	404.393	420.624	346.63	340.759	367.949	336.976	240.974	247.576	183.814
KP1_RS06730	KP1_RS06730	NA	sucrose-6-phosphate hydrolase	KP1_1429	KP1_RS06730	308.04	-3.71362	1.10888	-3.34899	0.000811071	0.00592631	52.4793	71.926	31.0447	78.4028	104.373	88.4575	987.527	1032.47	1158.2	40.6581	31.8572	19.0845
KP1_RS22255	KP1_RS22255	NA	transporter substrate-binding domain-containing protein	KP1_4773	KP1_RS22255	151.054	-1.50314	0.448931	-3.34827	0.000813179	0.00592792	72.159	167.09	86.9252	310.31	267.195	356.916	142.356	116.418	102.453	64.4579	60.0736	66.2935
rpoE	KP1_RS19355	rpoE	RNA polymerase sigma factor RpoE	KP1_4155	KP1_RS19355	239.157	-1.07083	0.320738	-3.33866	0.000841844	0.00610298	148.691	109.549	286.853	346.623	370.525	363.087	266.778	280.423	304.159	121.974	135.621	135.6
KP1_RS09360	KP1_RS09360	NA	helix-turn-helix transcriptional regulator	KP1_1984	KP1_RS09360	27.0461	-7.66155	2.29496	-3.33843	0.000842525	0.00610298	63.4124	60.8604	63.3312	36.3129	59.4927	41.143	0	0	0	0	0	0
ftnA	KP1_RS16495	ftnA	non-heme ferritin	KP1_3535	KP1_RS16495	232.33	-1.84417	0.553568	-3.33142	0.00086405	0.00623915	123.545	106.229	136.597	524.061	695.126	512.231	131.147	157.207	164.886	69.4162	70.0859	97.4313
KP1_RS24615	KP1_RS24615	NA	sugar ABC transporter permease	KP1_5280	KP1_RS24615	156.785	-0.932152	0.280153	-3.32729	0.000876943	0.00629255	267.863	262.253	156.465	122.143	202.484	145.029	169.258	159.756	116.861	81.3162	105.584	92.4091
prs	KP1_RS15650	prs	ribose-phosphate diphosphokinase	KP1_3354	KP1_RS15650	546.115	-0.683544	0.205576	-3.32501	0.000884139	0.00632579	406.714	447.047	537.695	734.51	688.863	671.66	550.37	678.963	710.771	332.206	435.989	358.588
cas3	KP1_RS14810	cas3	CRISPR-associated helicase Cas3'	KP1_3171	KP1_RS14810	26.8771	-7.65293	2.30167	-3.32495	0.000884339	0.00632579	38.2661	42.049	50.9133	77.5775	39.6618	74.0575	0	0	0	0	0	0
cas7e	KP1_RS14790	cas7e	type I-E CRISPR-associated protein Cas7/Cse4/CasC	KP1_3167	KP1_RS14790	7.88946	-5.87903	1.76908	-3.32321	0.000889869	0.00634552	17.4931	15.4917	29.8029	13.2047	11.4811	7.20003	0	0	0	0	0	0
KP1_RS11180	KP1_RS11180	NA	response regulator	KP1_2384	KP1_RS11180	8.50252	-5.98983	1.80325	-3.32168	0.000894777	0.00637059	7.65323	30.9835	19.8686	19.807	4.17493	19.5429	0	0	0	0	0	0
KP1_RS22470	KP1_RS22470	NA	MFS transporter	KP1_4819	KP1_RS22470	52.8806	-1.09948	0.331134	-3.32035	0.00089906	0.00638699	53.5726	86.3111	31.0447	71.8005	62.6239	81.2575	59.4086	63.7325	39.2205	26.7748	23.6654	35.1556
KP1_RS23115	KP1_RS23115	NA	GntR family transcriptional regulator	KP1_4959	KP1_RS23115	7.97574	-5.89702	1.7782	-3.31629	0.000912208	0.00645454	20.773	29.8769	7.45073	10.7288	9.39359	17.4858	0	0	0	0	0	0
KP1_RS10815	KP1_RS10815	NA	hypothetical protein	KP1_2306	KP1_RS10815	94.078	-0.711709	0.215033	-3.30977	0.00093374	0.0065663	110.425	118.401	113.003	96.5592	90.8047	102.858	102.003	130.014	74.4388	63.4663	73.7267	53.2357
KP1_RS13215	KP1_RS13215	NA	alpha/beta hydrolase	KP1_2832	KP1_RS13215	7.60911	-5.82913	1.76209	-3.30807	0.000939408	0.00659603	12.0265	19.918	21.1104	20.6323	9.39359	8.22861	0	0	0	0	0	0
KP1_RS29960	KP1_RS29960	NA	hypothetical protein		KP1_RS29960	81.9581	-1.01852	0.308041	-3.30645	0.000944848	0.00661393	103.865	94.057	111.761	65.1981	98.1108	87.429	95.2779	135.113	53.628	50.5747	28.2164	60.2668
rodZ	KP1_RS19090	rodZ	cytoskeleton protein RodZ	KP1_4096	KP1_RS19090	375.925	-0.467944	0.141591	-3.3049	0.000950117	0.00662882	358.608	317.581	383.713	396.14	436.28	458.745	439.399	418.085	425.822	300.473	264.87	311.379
KP1_RS12430	KP1_RS12430	NA	MFS transporter	KP1_2665	KP1_RS12430	25.7715	-7.59179	2.297	-3.30509	0.00094946	0.00662882	64.5058	70.8194	64.573	30.5358	44.8805	33.943	0	0	0	0	0	0
KP1_RS10790	KP1_RS10790	NA	EamA family transporter	KP1_2301	KP1_RS10790	125.849	-0.962368	0.291264	-3.30411	0.000952798	0.00662904	153.065	172.622	104.31	97.3845	94.9796	102.858	182.709	214.991	166.487	83.2995	69.1757	68.3024
KP1_RS14630	KP1_RS14630	NA	CoA transferase subunit B	KP1_3130	KP1_RS14630	4.08204	-4.92187	1.49094	-3.30119	0.000962762	0.00668445	10.9332	13.2786	4.96715	3.30117	0	2.05715	7.84641	3.39906	3.20167	0	0	0
rsgA	KP1_RS02135	rsgA	small ribosomal subunit biogenesis GTPase RsgA	KP1_0430	KP1_RS02135	247.129	-0.484561	0.14682	-3.30036	0.000965598	0.00668445	266.77	222.417	242.149	254.19	290.158	246.858	283.592	277.024	311.362	210.232	192.054	168.747
rseB	KP1_RS19345	rseB	sigma-E factor regulatory protein RseB	KP1_4152	KP1_RS19345	358.378	-0.772091	0.233944	-3.30032	0.000965757	0.00668445	329.089	326.433	288.095	504.254	514.56	546.174	344.121	316.113	429.024	193.374	242.115	267.183
KP1_RS11140	KP1_RS11140	NA	response regulator	KP1_2376	KP1_RS11140	24.7504	-7.53408	2.28731	-3.29386	0.000988201	0.00680299	54.6659	53.1145	27.3194	75.9269	41.7493	44.2288	0	0	0	0	0	0
celB	KP1_RS02610	celB	PTS cellobiose transporter subunit IIC	KP1_0529	KP1_RS02610	1702.01	-0.775388	0.235379	-3.29421	0.000986975	0.00680299	2322.21	2256.26	2350.71	2041.77	1947.6	2196.01	1266.64	1639.2	1074.96	1199.91	1063.12	1065.72
frdA	KP1_RS02110	frdA	fumarate reductase (quinol) flavoprotein subunit	KP1_0425	KP1_RS02110	2166.8	-1.24319	0.378992	-3.28026	0.00103713	0.00704943	1732.91	1416.39	1906.15	4454.93	4003.76	4420.82	1616.36	1623.9	1616.84	1113.63	1022.16	1073.75
pgaB	KP1_RS01915	pgaB	poly-beta-1%2C6-N-acetyl-D-glucosamine N-deacetylase PgaB	KP1_0382	KP1_RS01915	93.8513	-1.14296	0.348457	-3.28006	0.00103786	0.00704943	171.651	164.876	84.4416	110.589	94.9796	109.029	96.3988	73.9296	72.838	71.3996	50.9716	25.1112
KP1_RS11160	KP1_RS11160	NA	DUF3131 domain-containing protein	KP1_2380	KP1_RS11160	23.4022	-7.45299	2.27317	-3.27868	0.00104294	0.00706302	56.8525	66.3932	34.7701	54.4693	31.312	37.0287	0	0	0	0	0	0
KP1_RS21775	KP1_RS21775	NA	YggU family protein	KP1_4664	KP1_RS21775	26.6497	-1.27038	0.387638	-3.27723	0.0010483	0.00708877	15.3065	24.3442	42.2208	33.0117	30.2682	24.6858	44.8367	38.2395	28.0146	13.8832	10.9225	14.0623
pta	KP1_RS18265	pta	phosphate acetyltransferase	KP1_3934	KP1_RS18265	7323.14	-0.839073	0.256083	-3.27656	0.00105081	0.00709526	7951.7	7741.45	10332.9	10644.6	10566.7	10481.2	5215.62	5853.19	5287.56	4962.27	3897.5	4942.88
KP1_RS08640	KP1_RS08640	NA	PQQ-dependent sugar dehydrogenase	KP1_1828	KP1_RS08640	100.578	-0.772618	0.235997	-3.27385	0.00106094	0.00715312	139.945	144.958	124.179	107.288	106.461	94.629	105.366	83.2771	104.054	48.5914	62.8042	85.378
vgrG	KP1_RS11255	vgrG	type VI secretion system tip protein VgrG	KP1_2400	KP1_RS11255	10.8586	-2.22142	0.679389	-3.26973	0.0010765	0.00724737	16.3998	16.5983	7.45073	20.6323	18.7872	14.4001	7.84641	4.24883	15.2079	1.98332	2.73062	4.01779
trpS	KP1_RS03385	trpS	tryptophan--tRNA ligase	KP1_0701	KP1_RS03385	32.6989	-1.09159	0.334326	-3.26504	0.0010945	0.00734692	47.0127	30.9835	42.2208	45.3911	37.5744	40.1145	41.4739	20.3944	34.418	13.8832	21.845	17.0756
KP1_RS09380	KP1_RS09380	NA	formate C-acetyltransferase	KP1_1989	KP1_RS09380	21.7213	-7.34532	2.25029	-3.26416	0.00109788	0.00735884	36.0795	56.4342	48.4298	50.3429	31.312	38.0573	0	0	0	0	0	0
znuA	KP1_RS16335	znuA	zinc ABC transporter substrate-binding protein ZnuA	KP1_3502	KP1_RS16335	308.978	-0.564864	0.173633	-3.2532	0.00114115	0.0075933	301.756	289.917	394.889	315.262	380.962	387.773	243.239	355.202	356.986	236.015	244.845	200.889
KP1_RS10420	KP1_RS10420	NA	aldo/keto reductase	KP1_2219	KP1_RS10420	336.662	-0.843201	0.259171	-3.25346	0.0011401	0.0075933	268.956	316.474	360.119	475.369	459.242	606.86	267.899	363.7	288.15	188.416	205.707	239.058
aroH	KP1_RS15240	aroH	3-deoxy-7-phosphoheptulonate synthase AroH	KP1_3265	KP1_RS15240	180.219	-0.809116	0.248791	-3.25219	0.00114519	0.00760915	204.45	150.491	129.146	259.967	235.883	286.973	178.226	177.601	193.701	130.899	93.7512	121.538
leuB	KP1_RS04320	leuB	3-isopropylmalate dehydrogenase	KP1_0895	KP1_RS04320	137.147	-0.784485	0.241415	-3.24952	0.00115598	0.00766968	133.385	148.278	191.235	213.751	182.653	137.829	136.752	116.418	118.462	96.1911	67.3553	103.458
fadD	KP1_RS16060	fadD	long-chain-fatty-acid--CoA ligase FadD	KP1_3447	KP1_RS16060	80.9021	-0.84421	0.261059	-3.23379	0.00122158	0.0080815	71.0657	113.975	94.3759	75.1016	82.4548	111.086	91.9151	84.9766	94.4493	35.6998	75.5471	40.1779
KP1_RS00665	KP1_RS00665	NA	peptidyl-prolyl cis-trans isomerase	KP1_0137	KP1_RS00665	33.8093	-1.1613	0.360206	-3.224	0.00126412	0.0083268	40.4528	47.5818	52.1551	34.6623	25.0496	29.8287	47.0785	39.939	36.8192	13.8832	28.2164	10.0445
KP1_RS28855	KP1_RS28855	NA	hypothetical protein	KP1_3127	KP1_RS28855	3.63564	-4.78569	1.48494	-3.22281	0.00126939	0.00834952	2.18664	2.21311	0	9.07822	4.17493	2.05715	8.96733	9.34743	5.60292	0	0	0
KP1_RS22195	KP1_RS22195	NA	urease accessory protein UreF	KP1_4760	KP1_RS22195	78.229	-0.792292	0.245966	-3.22114	0.0012768	0.0083862	100.585	80.7784	65.8148	112.24	101.242	83.3147	93.0361	72.2301	77.6405	67.4329	38.2287	46.2046
KP1_RS15015	KP1_RS15015	NA	ABC transporter substrate-binding protein	KP1_3219	KP1_RS15015	42.9285	-1.67384	0.520208	-3.21763	0.00129253	0.00847736	20.773	26.5573	14.9015	56.9452	55.3178	53.486	78.4641	90.0752	69.6363	22.8082	9.10206	17.0756
arnB	KP1_RS24155	arnB	UDP-4-amino-4-deoxy-L-arabinose aminotransferase	KP1_5185	KP1_RS24155	1044	-2.85367	0.887722	-3.2146	0.00130627	0.00854303	112.612	150.491	144.047	1436.01	1553.07	1168.46	2397.64	2612.18	2401.25	191.391	191.143	169.752
nikB	KP1_RS24175	nikB	nickel ABC transporter permease subunit NikB	KP1_5189	KP1_RS24175	98.1898	-1.07066	0.333281	-3.21247	0.001316	0.00857723	114.798	102.909	65.8148	179.089	164.91	144.001	97.5197	77.3287	70.4368	62.4746	52.792	46.2046
nikR	KP1_RS24195	nikR	nickel-responsive transcriptional regulator NikR	KP1_5194	KP1_RS24195	37.3199	-1.34013	0.417863	-3.2071	0.00134081	0.00869435	25.1463	35.4097	23.594	59.4211	55.3178	76.1146	42.5948	33.9906	44.023	9.91661	18.2041	24.1067
KP1_RS14560	KP1_RS14560	NA	oxidoreductase	KP1_3110	KP1_RS14560	4.25647	-4.9926	1.55745	-3.20563	0.00134768	0.00872659	0	13.2786	2.48358	3.30117	1.04373	9.25718	11.2092	1.69953	8.80459	0	0	0
KP1_RS24080	KP1_RS24080	NA	DUF1145 family protein	KP1_5169	KP1_RS24080	142.333	-0.679502	0.21231	-3.20052	0.00137178	0.00885018	169.464	163.77	156.465	120.493	117.942	134.743	198.402	196.296	156.081	96.1911	84.6492	113.502
malZ	KP1_RS05725	malZ	maltodextrin glucosidase	KP1_1205	KP1_RS05725	463.526	-1.5339	0.479516	-3.19885	0.00137979	0.00887843	423.114	418.277	368.811	1087.74	966.496	1017.26	242.118	205.643	258.535	199.324	152.004	222.987
mntP	KP1_RS16140	mntP	manganese efflux pump MntP	KP1_3462	KP1_RS16140	61.8793	-0.981158	0.306743	-3.19863	0.00138083	0.00887843	66.6924	47.5818	43.4626	57.7705	76.1924	70.9717	99.7615	82.4273	90.4472	34.7081	46.4205	26.1156
KP1_RS09390	KP1_RS09390	NA	PTS fructose transporter subunit EIIC	KP1_1992	KP1_RS09390	19.6261	-7.19916	2.25314	-3.19517	0.00139749	0.00894786	65.5991	43.1556	19.8686	47.867	27.137	31.8859	0	0	0	0	0	0
KP1_RS17490	KP1_RS17490	NA	HAD-IA family hydrolase	KP1_3757	KP1_RS17490	50.7308	-2.77283	0.868263	-3.19354	0.0014054	0.00897342	85.2788	98.4832	86.9252	99.0351	90.8047	97.7147	11.2092	10.1972	0.800418	18.8416	5.46124	4.01779
KP1_RS06160	KP1_RS06160	NA	sugar ABC transporter permease	KP1_1303	KP1_RS06160	20.6934	-1.5633	0.489656	-3.19265	0.00140973	0.00898852	33.8929	40.9425	24.8358	17.3311	10.4373	24.6858	23.5392	33.9906	13.6071	8.92495	9.10206	7.03113
KP1_RS23110	KP1_RS23110	NA	GntR family transcriptional regulator	KP1_4957	KP1_RS23110	18.3486	-7.10145	2.22526	-3.19129	0.00141641	0.00900601	45.9194	26.5573	57.1223	34.6623	26.0933	29.8287	0	0	0	0	0	0
KP1_RS00600	KP1_RS00600	NA	tRNA-Trp	KP1_6012	KP1_RS00600	54.5826	-0.910267	0.28537	-3.18978	0.00142383	0.00903748	75.4389	63.0735	83.1998	50.3429	56.3615	57.6003	51.5621	79.878	39.2205	28.7582	36.4083	33.1467
KP1_RS09520	KP1_RS09520	NA	malonic semialdehyde reductase	KP1_2022	KP1_RS09520	97.1455	-0.677584	0.212553	-3.18783	0.00143345	0.00906402	94.0253	130.573	96.8595	116.366	103.329	108	78.4641	109.62	127.266	52.558	77.3675	71.3157
KP1_RS01550	KP1_RS01550	NA	tannase/feruloyl esterase family alpha/beta hydrolase	KP1_0309	KP1_RS01550	31.0649	-1.39866	0.439999	-3.17877	0.001479	0.0092999	37.1728	70.8194	26.0776	28.8852	40.7055	14.4001	47.0785	30.5916	35.2184	17.8499	10.9225	13.0578
KP1_RS20110	KP1_RS20110	NA	DNA-binding transcriptional repressor	KP1_4307	KP1_RS20110	74.3374	-0.884779	0.278373	-3.1784	0.00148091	0.0092999	73.2523	56.4342	119.212	82.5293	51.1429	87.429	91.9151	110.47	83.2434	45.6164	44.6001	46.2046
KP1_RS16185	KP1_RS16185	NA	MFS transporter	KP1_3471	KP1_RS16185	37.9943	-1.17515	0.369822	-3.17763	0.00148486	0.00931188	48.106	48.6883	40.979	21.4576	43.8367	27.7716	53.804	67.9813	44.8234	18.8416	24.5756	15.0667
rhaD	KP1_RS00335	rhaD	rhamnulose-1-phosphate aldolase	KP1_0070	KP1_RS00335	49.0743	-1.36918	0.43162	-3.17219	0.00151292	0.00944904	76.5323	100.696	37.2537	53.644	84.5423	61.7146	42.5948	23.7934	40.8213	16.8582	17.2939	33.1467
KP1_RS07110	KP1_RS07110	NA	aspartate aminotransferase family protein	KP1_1518	KP1_RS07110	15.1138	-1.7295	0.545631	-3.16973	0.00152581	0.00951656	20.773	35.4097	21.1104	10.7288	12.5248	11.3143	23.5392	11.8967	17.6092	3.96664	5.46124	7.03113
casA	KP1_RS14805	casA	type I-E CRISPR-associated protein Cse1/CasA	KP1_3170	KP1_RS14805	7.06716	-5.71979	1.80657	-3.1661	0.00154497	0.00962298	13.1198	8.85242	22.3522	3.30117	10.4373	26.743	0	0	0	0	0	0
KP1_RS09340	KP1_RS09340	NA	iron ABC transporter permease	KP1_1981	KP1_RS09340	7.47135	-5.80277	1.83765	-3.15772	0.00159008	0.00987708	21.8664	32.09	4.96715	9.90351	17.7434	3.08573	0	0	0	0	0	0
ureC	KP1_RS22185	ureC	urease subunit alpha	KP1_4757	KP1_RS22185	249.497	-0.649165	0.205782	-3.15463	0.00160701	0.00996869	265.676	292.13	327.832	300.407	277.633	325.03	191.677	211.592	276.945	208.249	131.98	184.818
mdtK	KP1_RS14370	mdtK	MdtK family multidrug efflux MATE transporter	KP1_3076	KP1_RS14370	57.9756	-0.940987	0.298687	-3.15041	0.00163044	0.0100867	48.106	77.4587	50.9133	46.2164	77.2362	94.629	73.9805	57.7841	66.4347	46.608	28.2164	28.1245
trkH	KP1_RS01025	trkH	Trk system potassium transporter TrkH	KP1_0206	KP1_RS01025	271.101	-0.538035	0.170871	-3.14879	0.00163949	0.010129	330.182	288.81	312.931	333.418	308.945	252.001	221.941	257.479	340.178	189.407	232.103	185.823
fruA	KP1_RS17810	fruA	PTS fructose transporter subunit IIBC	KP1_3827	KP1_RS17810	244.215	-2.88072	0.91672	-3.14242	0.00167558	0.010338	75.4389	96.2701	81.9581	702.324	689.907	896.918	89.6733	94.324	76.8401	41.6497	30.0368	55.2446
KP1_RS20950	KP1_RS20950	NA	SLBB domain-containing protein	KP1_4487	KP1_RS20950	28.3592	-1.29831	0.414257	-3.13408	0.00172397	0.010608	39.3594	58.6473	27.3194	38.7888	14.6122	25.7144	36.9902	25.493	32.8171	15.8666	13.6531	11.0489
KP1_RS01935	KP1_RS01935	NA	PerC family transcriptional regulator	KP1_0385	KP1_RS01935	6.65921	-3.73364	1.19234	-3.13137	0.00173994	0.010665	7.65323	7.74587	4.96715	6.60234	3.1312	14.4001	20.1765	7.64789	5.60292	1.98332	0	0
KP1_RS22680	KP1_RS22680	NA	permease	KP1_4865	KP1_RS22680	155.677	-0.767263	0.245029	-3.13132	0.00174022	0.010665	149.785	162.663	144.047	198.896	229.621	232.458	140.115	188.648	116.061	81.3162	121.057	103.458
KP1_RS01695	KP1_RS01695	NA	DUF485 domain-containing protein	KP1_0341	KP1_RS01695	3.24529	-4.58421	1.46489	-3.12938	0.00175173	0.0107069	6.55991	9.95898	3.72537	0.825293	5.21866	1.02858	6.7255	1.69953	3.20167	0	0	0
KP1_RS11150	KP1_RS11150	NA	DUF3131 domain-containing protein	KP1_2378	KP1_RS11150	15.3581	-6.84547	2.19105	-3.12429	0.00178237	0.0108651	25.1463	32.09	14.9015	39.614	37.5744	34.9716	0	0	0	0	0	0
ispB	KP1_RS22880	ispB	octaprenyl diphosphate synthase	KP1_4908	KP1_RS22880	374.973	-0.631249	0.202083	-3.12371	0.00178589	0.010872	360.795	389.507	458.22	324.34	421.668	286.973	465.18	529.404	466.644	219.157	269.421	308.365
KP1_RS20355	KP1_RS20355	NA	hemin ABC transporter substrate-binding protein	KP1_4359	KP1_RS20355	8.96022	-3.5937	1.15092	-3.12246	0.00179348	0.0109038	28.4263	12.1721	9.93431	7.42763	2.08746	4.1143	31.3857	5.94836	3.20167	0	1.82041	1.00445
KP1_RS09355	KP1_RS09355	NA	GGDEF domain-containing protein	KP1_1983	KP1_RS09355	14.833	-6.79442	2.18125	-3.11492	0.00183995	0.0111567	34.9862	38.7294	37.2537	29.7105	19.8309	17.4858	0	0	0	0	0	0
KP1_RS10365	KP1_RS10365	NA	LysR family transcriptional regulator	KP1_2207	KP1_RS10365	35.2283	-0.994432	0.319297	-3.11445	0.0018429	0.0111598	39.3594	50.9014	34.7701	54.4693	43.8367	36.0002	43.7157	29.7418	29.6155	16.8582	26.396	17.0756
KP1_RS24975	KP1_RS24975	NA	DUF805 domain-containing protein	KP1_5360	KP1_RS24975	122.143	-0.736659	0.237042	-3.10771	0.00188543	0.0113905	167.278	184.794	120.454	129.571	106.461	129.601	116.575	145.31	121.663	95.1994	95.5717	53.2357
bioA	KP1_RS08265	bioA	adenosylmethionine--8-amino-7-oxononanoate transaminase	KP1_1749	KP1_RS08265	33.8127	-1.74504	0.561882	-3.1057	0.00189829	0.0114353	24.053	32.09	27.3194	12.3794	30.2682	19.5429	72.8596	82.4273	68.0355	12.8916	11.8327	12.0534
KP1_RS25570	KP1_RS25570	NA	MFS transporter	KP1_5490	KP1_RS25570	83.7748	-0.964475	0.31059	-3.1053	0.00190088	0.0114353	129.012	138.319	122.937	90.7822	67.8426	81.2575	81.8269	62.0329	84.8443	32.7248	46.4205	67.2979
pmrB	KP1_RS08305	pmrB	two-component system sensor histidine kinase PmrB	KP1_1759	KP1_RS08305	65.1592	-0.906414	0.292105	-3.10305	0.00191539	0.0114924	88.5587	106.229	64.573	70.1499	91.8484	55.5431	76.2223	50.986	60.0313	26.7748	42.7797	48.2135
KP1_RS11425	KP1_RS11425	NA	Lrp/AsnC family transcriptional regulator	KP1_2443	KP1_RS11425	19.5308	-1.3758	0.443442	-3.10255	0.00191859	0.0114965	20.773	26.5573	18.6268	32.1864	17.7434	17.4858	17.9347	33.9906	22.4117	3.96664	13.6531	9.04002
KP1_RS20650	KP1_RS20650	NA	FAD-dependent oxidoreductase	KP1_4425	KP1_RS20650	33.5025	-1.3473	0.434888	-3.09803	0.00194809	0.0115973	41.5461	46.4752	32.2865	29.7105	30.2682	43.2002	77.3432	33.9906	20.8109	23.7999	14.5633	8.03558
KP1_RS12795	KP1_RS12795	NA	thiolase family protein	KP1_2745	KP1_RS12795	26.651	-1.16315	0.37541	-3.09836	0.00194597	0.0115973	29.5196	37.6228	13.6597	38.7888	30.2682	28.8001	43.7157	26.3427	29.6155	15.8666	14.5633	11.0489
KP1_RS08585	KP1_RS08585	NA	glycyl-radical enzyme activating protein	KP1_1817	KP1_RS08585	134.954	-1.99171	0.643924	-3.09308	0.0019809	0.0117621	66.6924	91.8439	80.7163	51.1681	76.1924	42.1716	381.112	424.883	279.346	51.5664	34.5878	39.1734
KP1_RS07135	KP1_RS07135	NA	ABC transporter ATP-binding protein	KP1_1523	KP1_RS07135	63.2686	-1.49793	0.484384	-3.09244	0.00198521	0.0117631	28.4263	33.1966	24.8358	95.7339	70.9738	87.429	125.543	121.517	91.2476	31.7331	25.4858	23.1023
gspE	KP1_RS04480	gspE	type II secretion system protein GspE	KP1_0930	KP1_RS04480	22.365	-1.69979	0.550707	-3.08656	0.00202488	0.0119611	22.9597	47.5818	23.594	14.8553	25.0496	14.4001	51.5621	20.3944	23.2121	1.98332	12.7429	10.0445
KP1_RS21210	KP1_RS21210	NA	PD40 domain-containing protein	KP1_4543	KP1_RS21210	46.4613	-1.09275	0.354186	-3.08526	0.00203375	0.011994	65.5991	50.9014	73.2655	54.4693	77.2362	38.0573	47.0785	47.5869	28.0146	24.7915	16.3837	34.1512
KP1_RS15005	KP1_RS15005	NA	bifunctional 3-(3-hydroxy-phenyl)propionate/3-hydroxycinnamic acid hydroxylase	KP1_3217	KP1_RS15005	10.4075	-3.78427	1.22768	-3.08246	0.00205296	0.0120648	13.1198	27.6638	14.9015	9.90351	0	4.1143	38.1112	8.49766	5.60292	2.97498	0	0
KP1_RS09320	KP1_RS09320	NA	glycogen/starch/alpha-glucan phosphorylase	KP1_1976	KP1_RS09320	5.68471	-5.40721	1.75602	-3.07923	0.00207535	0.0121651	13.1198	9.95898	7.45073	6.60234	15.656	15.4286	0	0	0	0	0	0
KP1_RS28995	KP1_RS28995	NA	OprD family outer membrane porin		KP1_RS28995	100.461	-3.37518	1.09635	-3.07855	0.00208008	0.0121773	294.103	201.393	171.367	163.408	171.172	150.172	8.96733	4.24883	3.20167	12.8916	14.5633	10.0445
KP1_RS06570	KP1_RS06570	NA	tRNA-Arg	KP1_6050	KP1_RS06570	13.3803	-2.9028	0.944651	-3.07288	0.00212004	0.0123637	32.7995	13.2786	42.2208	17.3311	12.5248	19.5429	6.7255	8.49766	0.800418	0	1.82041	5.02223
KP1_RS07330	KP1_RS07330	NA	YbdD/YjiX family protein	KP1_1564	KP1_RS07330	45.4596	-1.08071	0.354069	-3.05226	0.00227123	0.0131783	57.9458	36.5163	18.6268	56.1199	50.0991	51.4288	70.6177	67.9813	61.6322	26.7748	23.6654	24.1067
psd	KP1_RS02130	psd	phosphatidylserine decarboxylase	KP1_0429	KP1_RS02130	183.088	-0.691149	0.226747	-3.04811	0.00230285	0.0133449	177.117	181.475	167.641	240.985	259.889	250.973	155.807	174.202	212.911	88.2578	150.184	137.609
KP1_RS13480	KP1_RS13480	NA	cation transporter	KP1_2888	KP1_RS13480	14.1114	-2.04925	0.673111	-3.04445	0.00233103	0.0134911	15.3065	8.85242	9.93431	21.4576	35.4869	31.8859	17.9347	11.047	4.80251	3.96664	3.64083	5.02223
bcsC	KP1_RS24335	bcsC	cellulose biosynthesis protein BcsC	KP1_5221	KP1_RS24335	317.177	-1.23594	0.406016	-3.04407	0.00233397	0.0134911	306.129	284.384	181.301	647.855	564.659	654.174	289.196	189.498	216.913	133.874	139.262	198.88
KP1_RS05480	KP1_RS05480	NA	amino acid ABC transporter permease	KP1_1152	KP1_RS05480	10.9363	-1.92508	0.634233	-3.03528	0.00240311	0.0138557	6.55991	15.4917	9.93431	7.42763	8.34986	15.4286	23.5392	19.5446	14.4075	1.98332	4.55103	4.01779
KP1_RS13970	KP1_RS13970	NA	ABC transporter permease	KP1_2991	KP1_RS13970	8.75875	-2.52315	0.832349	-3.03136	0.00243453	0.013984	19.6797	12.1721	16.1433	18.1564	8.34986	8.22861	6.7255	6.79813	3.20167	0	3.64083	2.00889
KP1_RS07865	KP1_RS07865	NA	MFS transporter	KP1_1673	KP1_RS07865	123.32	-0.829189	0.273672	-3.02986	0.00244667	0.0140362	160.718	132.786	116.728	97.3845	106.461	100.8	212.974	186.099	132.069	92.2244	68.2655	73.3246
KP1_RS06720	KP1_RS06720	NA	hypothetical protein	KP1_1426	KP1_RS06720	120.883	-1.50841	0.49822	-3.0276	0.00246503	0.0141238	107.145	73.0325	54.6387	81.704	96.0233	78.1718	255.569	311.864	240.125	58.508	44.6001	49.2179
KP1_RS24880	KP1_RS24880	NA	ABC transporter permease	KP1_5338	KP1_RS24880	11.9639	-2.39778	0.79355	-3.02158	0.00251457	0.0143717	14.2131	21.0245	2.48358	6.60234	8.34986	8.22861	29.1438	17.8451	27.2142	0.991661	5.46124	2.00889
yqhD	KP1_RS21985	yqhD	alcohol dehydrogenase	KP1_4711	KP1_RS21985	179.598	-0.600076	0.198733	-3.01951	0.00253184	0.0144523	188.051	158.237	257.05	195.594	172.216	207.772	179.347	254.93	153.68	126.933	133.8	127.565
KP1_RS29870	KP1_RS29870	NA	hypothetical protein	KP1_3497	KP1_RS29870	26.33	-1.05265	0.349615	-3.01088	0.00260487	0.0148507	38.2661	18.8114	38.4955	22.2829	27.137	29.8287	38.1112	30.5916	28.815	12.8916	13.6531	17.0756
KP1_RS23310	KP1_RS23310	NA	DUF1488 domain-containing protein	KP1_4999	KP1_RS23310	207.356	-0.535992	0.178047	-3.01039	0.00260909	0.0148562	287.543	266.679	239.665	207.148	204.571	192.344	197.281	240.484	188.098	152.716	171.119	140.623
holA	KP1_RS07615	holA	DNA polymerase III subunit delta	KP1_1627	KP1_RS07615	231.338	-0.502969	0.167193	-3.00832	0.00262701	0.0149211	254.743	219.098	189.994	287.202	254.671	243.773	260.053	241.334	296.155	163.624	205.707	159.707
KP1_RS21790	KP1_RS21790	NA	sugar ABC transporter substrate-binding protein	KP1_4667	KP1_RS21790	14.3004	-6.74177	2.24204	-3.00698	0.00263854	0.0149681	53.5726	46.4752	8.69252	13.2047	19.8309	29.8287	0	0	0	0	0	0
KP1_RS24105	KP1_RS24105	NA	7-cyano-7-deazaguanine/7-aminomethyl-7-deazaguanine transporter	KP1_5174	KP1_RS24105	17.249	-1.45265	0.483746	-3.00292	0.00267407	0.0151508	16.3998	29.8769	19.8686	12.3794	12.5248	25.7144	17.9347	28.0423	21.6113	6.94162	3.64083	12.0534
KP1_RS09755	KP1_RS09755	NA	MFS transporter	KP1_2072	KP1_RS09755	45.6827	-1.1024	0.367752	-2.99767	0.00272049	0.0153555	83.0922	46.4752	69.5402	59.4211	46.9679	36.0002	42.5948	51.8357	38.42	27.7665	10.9225	35.1556
rfbD	KP1_RS17235	rfbD	UDP-galactopyranose mutase	KP1_3695	KP1_RS17235	48.6373	-1.60387	0.536181	-2.99128	0.00277807	0.0156433	22.9597	30.9835	74.5073	44.5658	32.3557	26.743	107.608	119.817	66.4347	25.7832	21.845	10.0445
pduC	KP1_RS20885	pduC	propanediol dehydratase large subunit PduC	KP1_4473	KP1_RS20885	18.7987	-1.47119	0.492408	-2.98776	0.00281032	0.0157667	24.053	32.09	16.1433	23.1082	28.1808	27.7716	19.0556	24.6432	6.40334	9.91661	8.19186	6.02668
KP1_RS12285	KP1_RS12285	NA	four-carbon acid sugar kinase family protein	KP1_2631	KP1_RS12285	53.2476	-2.38551	0.798636	-2.98698	0.00281749	0.0157876	32.7995	32.09	22.3522	20.6323	15.656	10.2858	202.886	105.371	158.483	14.8749	5.46124	18.08
KP1_RS09365	KP1_RS09365	NA	phytanoyl-CoA dioxygenase family protein	KP1_1986	KP1_RS09365	11.7379	-6.45702	2.16538	-2.98193	0.00286435	0.0160306	29.5196	33.1966	23.594	33.837	9.39359	11.3143	0	0	0	0	0	0
KP1_RS22415	KP1_RS22415	NA	NADPH-dependent 2%2C4-dienoyl-CoA reductase	KP1_4808	KP1_RS22415	105.314	-0.675957	0.226774	-2.98076	0.00287537	0.0160726	132.291	149.385	115.486	99.8604	129.423	138.858	112.092	80.7278	88.0459	74.3745	71.9063	71.3157
modF	KP1_RS30205	modF	molybdate ABC transporter ATP-binding protein ModF	KP1_1718	KP1_RS30205	248.815	-0.640484	0.215776	-2.96827	0.00299476	0.0166789	243.81	227.95	227.247	238.51	271.37	204.687	345.242	351.803	348.982	158.666	204.796	162.72
KP1_RS14030	KP1_RS14030	NA	benzoate/H(+) symporter BenE family transporter	KP1_3003	KP1_RS14030	77.1842	-0.824074	0.277702	-2.96748	0.00300256	0.0167019	127.918	112.868	64.573	92.4328	86.6298	96.6861	71.7386	62.0329	64.8338	40.6581	54.6124	51.2268
eutH	KP1_RS18795	eutH	ethanolamine utilization protein EutH	KP1_4036	KP1_RS18795	6.75398	-2.72129	0.919788	-2.95861	0.00309033	0.0171278	6.55991	12.1721	6.20894	10.7288	3.1312	8.22861	13.451	10.1972	6.40334	3.96664	0	0
KP1_RS23305	KP1_RS23305	NA	gamma carbonic anhydrase family protein	KP1_4998	KP1_RS23305	194.907	-0.567202	0.191937	-2.95515	0.00312518	0.0172999	209.917	219.098	219.797	152.679	172.216	196.458	217.458	283.822	237.724	142.799	139.262	147.654
KP1_RS15140	KP1_RS15140	NA	efflux RND transporter permease subunit	KP1_3242	KP1_RS15140	4119.03	-0.395385	0.133973	-2.95124	0.00316505	0.0174784	5035.82	5058.05	4270.51	4430.17	4004.8	4164.7	3813.36	4968.58	3688.32	3263.56	3098.34	3632.08
rhtC	KP1_RS00895	rhtC	threonine export protein RhtC	KP1_0179	KP1_RS00895	274.103	-0.55094	0.186807	-2.94925	0.00318546	0.0175628	375.008	271.106	296.788	255.015	243.19	266.401	281.35	374.747	316.165	169.574	243.025	196.872
KP1_RS13220	KP1_RS13220	NA	hypothetical protein	KP1_2833	KP1_RS13220	6.52357	-3.11893	1.05762	-2.949	0.00318801	0.0175628	14.2131	11.0655	9.93431	12.3794	10.4373	6.17146	5.60458	0.849766	4.80251	0	1.82041	1.00445
cysN	KP1_RS20465	cysN	sulfate adenylyltransferase subunit CysN	KP1_4383	KP1_RS20465	99.9717	-2.03926	0.69255	-2.94456	0.00323414	0.0177742	55.7592	38.7294	16.1433	64.3728	57.4053	60.686	269.02	276.174	271.342	18.8416	40.0491	31.1379
pqqB	KP1_RS13355	pqqB	pyrroloquinoline quinone biosynthesis protein PqqB	KP1_2861	KP1_RS13355	41.2327	-0.793555	0.269587	-2.9436	0.00324417	0.0178079	56.8525	45.3687	43.4626	32.1864	53.2303	51.4288	45.9576	43.3381	43.2226	27.7665	21.845	30.1334
pgaA	KP1_RS01920	pgaA	poly-beta-1%2C6 N-acetyl-D-glucosamine export porin PgaA	KP1_0383	KP1_RS01920	100.165	-1.22382	0.416685	-2.93703	0.00331373	0.0180813	161.811	215.778	64.573	113.065	139.86	117.258	135.631	53.5353	50.4263	45.6164	39.1389	65.289
bcsB	KP1_RS24345	bcsB	cellulose biosynthesis cyclic di-GMP-binding regulatory protein BcsB	KP1_5224	KP1_RS24345	204.246	-1.50609	0.513002	-2.93583	0.00332652	0.0181295	168.371	174.835	127.904	515.808	401.837	463.888	174.863	87.5259	78.4409	95.1994	81.9186	80.3558
KP1_RS06740	KP1_RS06740	NA	carbohydrate porin	KP1_1432	KP1_RS06740	137.587	-2.97915	1.01594	-2.93241	0.00336345	0.018309	33.8929	50.9014	48.4298	42.0899	22.9621	43.2002	397.925	513.259	431.425	25.7832	29.1266	12.0534
nadA	KP1_RS08060	nadA	quinolinate synthase NadA	KP1_1706	KP1_RS08060	48.7375	-0.917888	0.313249	-2.93021	0.0033873	0.0184119	30.6129	79.6718	40.979	56.9452	43.8367	65.8289	51.5621	59.4836	68.0355	23.7999	30.947	33.1467
pqqC	KP1_RS13360	pqqC	pyrroloquinoline-quinone synthase PqqC	KP1_2862	KP1_RS13360	11.1117	-3.45587	1.18067	-2.92704	0.00342208	0.0185619	7.65323	11.0655	0	9.90351	2.08746	4.1143	34.7484	22.9437	36.8192	0.991661	0	3.01334
KP1_RS03450	KP1_RS03450	NA	DUF3343 domain-containing protein	KP1_0715	KP1_RS03450	47.2756	-0.861665	0.294518	-2.92568	0.003437	0.0186208	36.0795	50.9014	40.979	55.2946	75.1487	67.886	63.8922	48.4367	40.8213	25.7832	30.947	31.1379
rna	KP1_RS07520	rna	ribonuclease I	KP1_1607	KP1_RS07520	86.0034	-0.567698	0.194172	-2.92368	0.00345921	0.018719	95.1187	85.2046	95.6177	101.511	93.9359	78.1718	86.3106	97.7231	108.857	50.5747	73.7267	65.289
KP1_RS01725	KP1_RS01725	NA	formate dehydrogenase H subunit alpha%2C selenocysteine-containing	KP1_0346	KP1_RS01725	577.612	-0.975421	0.333996	-2.92046	0.0034952	0.0188691	540.099	470.285	529.002	1034.92	950.84	1096.46	387.837	492.015	425.022	279.648	339.507	385.708
KP1_RS25225	KP1_RS25225	NA	DMT family transporter	KP1_5413	KP1_RS25225	121.805	-0.537546	0.184042	-2.92079	0.00349151	0.0188691	135.571	148.278	147.773	132.872	128.379	113.143	135.631	96.0236	151.279	87.2661	91.0206	94.418
xerC	KP1_RS00850	xerC	tyrosine recombinase XerC	KP1_0170	KP1_RS00850	306.391	-0.406101	0.139103	-2.91943	0.00350678	0.0189093	376.101	285.491	363.844	300.407	333.994	288.001	341.879	294.019	354.585	231.057	261.229	246.089
KP1_RS12080	KP1_RS12080	NA	serine protease	KP1_2586	KP1_RS12080	194.931	-1.29142	0.442902	-2.91582	0.00354753	0.0190841	167.278	142.745	175.092	391.189	433.149	388.802	144.598	106.221	109.657	113.049	81.0084	86.3824
lpxM	KP1_RS16325	lpxM	lauroyl-Kdo(2)-lipid IV(A) myristoyltransferase	KP1_3500	KP1_RS16325	105.4	-0.838032	0.287937	-2.91047	0.00360886	0.0193232	113.705	91.8439	75.7491	94.0834	142.991	141.943	106.487	181	117.661	81.3162	43.6899	74.3291
acrR	KP1_RS06250	acrR	multidrug efflux transporter transcriptional repressor AcrR	KP1_1321	KP1_RS06250	274.067	-0.599801	0.2062	-2.90884	0.00362773	0.0194016	293.009	306.515	314.173	240.16	218.14	252.001	341.879	439.329	290.552	202.299	193.874	196.872
KP1_RS18540	KP1_RS18540	NA	ion channel protein	KP1_3991	KP1_RS18540	246.496	-1.12551	0.387119	-2.90741	0.00364441	0.019468	378.288	372.908	407.307	381.285	311.032	322.973	146.84	132.563	112.859	152.716	105.584	133.591
KP1_RS10935	KP1_RS10935	NA	cytosine permease	KP1_2330	KP1_RS10935	144.678	-0.49357	0.17006	-2.90232	0.00370407	0.0197407	166.184	167.09	146.531	123.794	154.472	138.858	156.928	181.85	168.088	123.958	111.955	96.4269
fruK	KP1_RS17815	fruK	1-phosphofructokinase	KP1_3828	KP1_RS17815	69.8318	-2.90767	1.00246	-2.90054	0.00372516	0.01983	22.9597	29.8769	12.4179	250.064	204.571	216.001	15.6928	33.1409	17.6092	7.93329	13.6531	14.0623
selA	KP1_RS24650	selA	L-seryl-tRNA(Sec) selenium transferase	KP1_5287	KP1_RS24650	331.431	-0.464646	0.16028	-2.89897	0.00374393	0.0198837	275.516	299.876	307.964	400.267	374.7	377.487	433.795	372.198	360.988	267.748	248.486	258.143
KP1_RS11680	KP1_RS11680	NA	aspartate aminotransferase family protein	KP1_2498	KP1_RS11680	9.39743	-2.41435	0.833265	-2.89746	0.00376198	0.0199564	12.0265	14.3852	4.96715	24.7588	18.7872	12.3429	8.96733	6.79813	3.20167	1.98332	4.55103	0
tyrS	KP1_RS14230	tyrS	tyrosine--tRNA ligase	KP1_3047	KP1_RS14230	344.699	-0.500842	0.172912	-2.89651	0.00377341	0.0199707	314.876	315.368	403.581	429.152	444.63	444.345	338.517	293.169	364.19	282.623	264.87	241.067
KP1_RS02525	KP1_RS02525	NA	DUF4312 family protein	KP1_0511	KP1_RS02525	22.2301	-1.58805	0.548892	-2.89319	0.00381354	0.0201365	42.6394	32.09	37.2537	23.9335	34.4432	24.6858	13.451	12.7465	19.21	1.98332	17.2939	7.03113
urtC	KP1_RS12365	urtC	urea ABC transporter permease subunit UrtC	KP1_2651	KP1_RS12365	7.68719	-3.36709	1.1651	-2.88995	0.003853	0.0202981	10.9332	22.1311	8.69252	6.60234	3.1312	5.14288	26.902	5.0986	0.800418	0.991661	1.82041	0
KP1_RS06170	KP1_RS06170	NA	arabinogalactan endo-beta-1%2C4-galactanase	KP1_1305	KP1_RS06170	25.0355	-1.43759	0.498097	-2.88616	0.00389972	0.0204998	38.2661	35.4097	42.2208	16.5059	48.0117	38.0573	13.451	23.7934	12.0063	9.91661	12.7429	10.0445
KP1_RS05625	KP1_RS05625	NA	extensin family protein	KP1_1183	KP1_RS05625	46.3534	-0.915873	0.317337	-2.88612	0.00390024	0.0204998	64.5058	66.3932	48.4298	42.9152	44.8805	39.0859	71.7386	63.7325	31.2163	23.7999	26.396	33.1467
KP1_RS17200	KP1_RS17200	NA	bifunctional phosphoribosyl-AMP cyclohydrolase/phosphoribosyl-ATP diphosphatase HisIE	KP1_3687	KP1_RS17200	261.719	-0.512181	0.177668	-2.88279	0.00394168	0.0206464	279.889	287.704	298.029	280.599	253.627	261.258	325.066	360.301	199.304	206.265	185.682	202.898
KP1_RS12075	KP1_RS12075	NA	hypothetical protein	KP1_2585	KP1_RS12075	153.57	-1.62937	0.565662	-2.88046	0.00397095	0.020776	91.8387	104.016	59.6059	367.255	399.749	372.345	84.0687	92.6245	92.048	58.508	65.5349	55.2446
KP1_RS12145	KP1_RS12145	NA	dimethyl sulfoxide reductase subunit A	KP1_2603	KP1_RS12145	128.06	-0.908702	0.315538	-2.87985	0.00397868	0.0207927	90.7454	107.336	93.1342	193.118	168.041	230.401	135.631	174.202	112.058	102.141	64.6246	65.289
KP1_RS15615	KP1_RS15615	NA	invasion regulator SirB1	KP1_3346	KP1_RS15615	256.311	-0.474753	0.164987	-2.87751	0.00400823	0.0208994	247.09	194.753	301.755	307.009	294.332	263.315	277.987	308.465	285.749	209.24	210.258	175.778
mscM	KP1_RS02125	mscM	miniconductance mechanosensitive channel MscM	KP1_0428	KP1_RS02125	293.947	-0.519902	0.18074	-2.87652	0.00402086	0.0209414	303.942	359.63	227.247	390.363	359.044	333.259	311.615	249.831	326.57	217.174	206.617	242.072
tdcB	KP1_RS15900	tdcB	bifunctional threonine ammonia-lyase/L-serine ammonia-lyase TdcB	KP1_3411	KP1_RS15900	2.80491	-4.39383	1.5325	-2.86709	0.00414264	0.0215512	2.18664	11.0655	1.24179	3.30117	0	6.17146	2.24183	4.24883	3.20167	0	0	0
chbB	KP1_RS10605	chbB	PTS N%2CN'-diacetylchitobiose transporter subunit IIB	KP1_2262	KP1_RS10605	32.8564	-1.49884	0.52386	-2.86114	0.0042212	0.0219349	21.8664	24.3442	69.5402	52.8187	46.9679	73.0289	14.5719	27.1925	22.4117	18.8416	13.6531	9.04002
KP1_RS02545	KP1_RS02545	NA	DgaE family pyridoxal phosphate-dependent ammonia lyase	KP1_0515	KP1_RS02545	70.4143	-1.58264	0.553301	-2.86037	0.0042315	0.0219386	99.4919	138.319	116.728	118.842	85.586	126.515	33.6275	22.0939	19.21	36.6914	22.7552	25.1112
rfbB	KP1_RS17245	rfbB	O-antigen export ABC transporter ATP-binding protein RfbB	KP1_3697	KP1_RS17245	21.8654	-1.24334	0.436869	-2.84602	0.00442695	0.0227459	15.3065	24.3442	28.5611	21.4576	15.656	27.7716	32.5066	37.3897	27.2142	6.94162	18.2041	7.03113
KP1_RS15490	KP1_RS15490	NA	tRNA-Tyr	KP1_6074	KP1_RS15490	2.4844	-4.21677	1.48203	-2.84527	0.00443743	0.0227742	7.65323	1.10655	2.48358	0.825293	3.1312	1.02858	4.48367	5.0986	4.00209	0	0	0
KP1_RS18000	KP1_RS18000	NA	porin OmpC	KP1_3869	KP1_RS18000	8073.23	-0.605652	0.21386	-2.832	0.00462585	0.0236355	7639.01	6632.68	12632.7	10216.3	10491.6	10323.8	6704.2	8048.13	6781.94	6329.77	5544.07	5534.5
pduP	KP1_RS20940	pduP	CoA-acylating propionaldehyde dehydrogenase PduP	KP1_4485	KP1_RS20940	546.922	-0.381265	0.134628	-2.83199	0.00462591	0.0236355	654.897	712.62	552.596	510.856	519.779	557.488	525.71	598.235	593.91	453.189	466.936	416.845
KP1_RS00490	KP1_RS00490	NA	glycerol dehydrogenase	KP1_0104	KP1_RS00490	1726.31	-0.439887	0.155419	-2.83034	0.00464985	0.0237313	1641.07	1539.22	2118.49	2228.29	2159.48	2071.55	1634.3	1685.09	1552.01	1361.55	1361.67	1363.03
glpC	KP1_RS18065	glpC	anaerobic glycerol-3-phosphate dehydrogenase subunit C	KP1_3884	KP1_RS18065	276.989	-1.31549	0.46504	-2.82877	0.00467278	0.0237953	343.302	257.827	459.462	491.874	500.991	510.174	150.203	135.113	82.443	128.916	131.98	131.583
KP1_RS07360	KP1_RS07360	NA	ABC transporter permease	KP1_1571	KP1_RS07360	14.9463	-1.3616	0.481338	-2.82878	0.00467265	0.0237953	14.2131	22.1311	27.3194	18.1564	14.6122	10.2858	22.4183	13.5963	16.0084	7.93329	3.64083	9.04002
KP1_RS12670	KP1_RS12670	NA	fimbrial biogenesis outer membrane usher protein	KP1_2717	KP1_RS12670	25.3146	-1.38174	0.490147	-2.81902	0.004817	0.0244211	36.0795	61.967	18.6268	30.5358	20.8746	19.5429	14.5719	40.7888	26.4138	6.94162	16.3837	11.0489
KP1_RS03380	KP1_RS03380	NA	HlyD family efflux transporter periplasmic adaptor subunit	KP1_0700	KP1_RS03380	52.3519	-0.862395	0.306107	-2.8173	0.00484297	0.0245256	42.6394	69.7128	36.0119	78.4028	75.1487	60.686	72.8596	44.1878	51.2267	25.7832	36.4083	35.1556
KP1_RS14045	KP1_RS14045	NA	DUF3313 domain-containing protein	KP1_3006	KP1_RS14045	96.904	-0.671212	0.239224	-2.80579	0.00501939	0.0253629	62.3191	99.5898	124.179	136.173	114.811	114.172	106.487	102.822	100.853	83.2995	61.894	56.249
aegA	KP1_RS18875	aegA	formate-dependent uric acid utilization protein AegA	KP1_4053	KP1_RS18875	180.288	-0.907983	0.323976	-2.80262	0.00506888	0.0255566	167.278	179.262	165.158	319.388	306.857	278.744	116.575	116.418	187.298	96.1911	113.776	116.516
csrD	KP1_RS23200	csrD	RNase E specificity factor CsrD	KP1_4976	KP1_RS23200	170.045	-0.61386	0.219107	-2.80165	0.00508425	0.0255777	192.424	192.54	125.421	161.757	194.134	152.229	191.677	203.944	260.936	100.158	124.698	140.623
KP1_RS09325	KP1_RS09325	NA	STAS domain-containing protein	KP1_1977	KP1_RS09325	4.55693	-5.08906	1.81643	-2.80168	0.00508372	0.0255777	2.18664	4.42621	9.93431	9.07822	17.7434	11.3143	0	0	0	0	0	0
KP1_RS08290	KP1_RS08290	NA	ATP-binding cassette domain-containing protein	KP1_1754	KP1_RS08290	113.707	-1.35388	0.483352	-2.80102	0.00509409	0.0255991	124.638	96.2701	106.794	58.5958	61.5802	48.3431	236.513	254.93	219.314	58.508	52.792	46.2046
rluF	KP1_RS01330	rluF	23S rRNA pseudouridine(2604) synthase RluF	KP1_0260	KP1_RS01330	390.683	-0.531429	0.189803	-2.7999	0.00511178	0.0256598	498.553	512.334	460.704	338.37	336.082	344.573	411.376	531.104	376.997	263.782	324.033	290.285
KP1_RS13140	KP1_RS13140	NA	AtzE family amidohydrolase	KP1_2819	KP1_RS13140	17.7676	-1.88043	0.671966	-2.7984	0.00513572	0.0257517	24.053	35.4097	12.4179	19.807	4.17493	31.8859	40.353	16.1456	11.2058	2.97498	2.73062	12.0534
KP1_RS10825	KP1_RS10825	NA	YciN family protein	KP1_2309	KP1_RS10825	95.6419	-0.743149	0.266012	-2.79367	0.00521138	0.0261025	84.1855	75.2456	98.1013	100.686	74.105	99.7719	134.51	145.31	144.876	62.4746	69.1757	59.2624
envC	KP1_RS24735	envC	murein hydrolase activator EnvC	KP1_5307	KP1_RS24735	598.14	-0.527455	0.188878	-2.79257	0.00522904	0.0261623	491.993	439.302	578.674	807.136	704.519	689.146	709.54	686.611	721.977	408.564	465.115	475.103
ghrB	KP1_RS24530	ghrB	glyoxylate/hydroxypyruvate reductase GhrB	KP1_5261	KP1_RS24530	186.132	-0.827157	0.296739	-2.78749	0.00531175	0.0264605	290.823	220.204	227.247	236.034	240.058	272.573	102.003	167.404	124.065	117.016	105.584	130.578
KP1_RS05935	KP1_RS05935	NA	FAD-dependent oxidoreductase	KP1_1252	KP1_RS05935	69.5014	-1.07495	0.385969	-2.78506	0.00535179	0.026631	85.2788	108.442	44.7044	63.5475	26.0933	83.3147	126.664	88.3757	93.6489	40.6581	39.1389	34.1512
KP1_RS22460	KP1_RS22460	NA	altronate dehydratase	KP1_4817	KP1_RS22460	104.133	-0.794028	0.285401	-2.78215	0.00539999	0.0268416	109.332	142.745	126.662	124.619	127.335	175.886	72.8596	84.1268	84.8443	49.583	78.2777	73.3246
KP1_RS20090	KP1_RS20090	NA	PTS glucitol/sorbitol transporter subunit IIB	KP1_4301	KP1_RS20090	61.6391	-0.72607	0.261394	-2.77768	0.00547479	0.0271251	57.9458	79.6718	81.9581	58.5958	59.4927	64.8003	84.0687	72.2301	56.8297	36.6914	29.1266	58.2579
yejF	KP1_RS17885	yejF	microcin C ABC transporter ATP-binding protein YejF	KP1_3843	KP1_RS17885	229.684	-0.45156	0.162792	-2.77384	0.00553981	0.0274176	258.023	252.294	227.247	232.733	237.971	245.83	254.448	288.071	219.314	229.074	166.568	144.64
KP1_RS25445	KP1_RS25445	NA	GntR family transcriptional regulator	KP1_5464	KP1_RS25445	58.6289	-0.799051	0.288287	-2.77172	0.00557603	0.027567	54.6659	108.442	72.0237	47.0417	63.6677	65.8289	58.2876	63.7325	56.8297	36.6914	29.1266	47.209
KP1_RS24160	KP1_RS24160	NA	phenolic acid decarboxylase	KP1_5186	KP1_RS24160	46.0969	-1.39306	0.502817	-2.77051	0.00559682	0.02764	19.6797	23.2376	32.2865	100.686	90.8047	78.1718	61.6504	43.3381	40.8213	29.7498	13.6531	19.0845
srlA	KP1_RS20085	srlA	glucitol/sorbitol-specific PTS transporter subunit IIC	KP1_4300	KP1_RS20085	25.6743	-1.37258	0.495802	-2.7684	0.00563322	0.0277898	44.826	46.4752	42.2208	35.4876	29.2245	25.7144	22.4183	18.6949	8.00418	14.8749	9.10206	11.0489
KP1_RS08580	KP1_RS08580	NA	formate C-acetyltransferase/glycerol dehydratase family glycyl radical enzyme	KP1_1816	KP1_RS08580	79.333	-0.727303	0.262819	-2.76732	0.00565195	0.0278326	127.918	106.229	79.4745	77.5775	85.586	63.7717	72.8596	79.0282	100.052	37.6831	55.5226	66.2935
KP1_RS18585	KP1_RS18585	NA	putative DNA-binding transcriptional regulator	KP1_3999	KP1_RS18585	33.2593	-1.74836	0.632194	-2.76554	0.00568285	0.0279442	20.773	14.3852	34.7701	51.9934	101.242	66.8574	12.3301	41.6385	19.21	6.94162	20.9347	8.03558
ttdA	KP1_RS23100	ttdA	L(+)-tartrate dehydratase subunit alpha	KP1_4955	KP1_RS23100	4.26594	-4.98743	1.80747	-2.75934	0.00579189	0.0284194	10.9332	17.7048	9.93431	3.30117	4.17493	5.14288	0	0	0	0	0	0
KP1_RS06875	KP1_RS06875	NA	FAD-binding oxidoreductase	KP1_1462	KP1_RS06875	25.8632	-1.5129	0.548411	-2.75871	0.00580306	0.0284437	37.1728	52.008	27.3194	37.1382	52.1866	30.8573	12.3301	18.6949	10.4054	8.92495	17.2939	6.02668
KP1_RS24655	KP1_RS24655	NA	glutathione S-transferase	KP1_5288	KP1_RS24655	38.4031	-0.959203	0.348187	-2.75485	0.0058719	0.0286926	38.2661	58.6473	48.4298	29.7105	40.7055	39.0859	69.4968	33.9906	35.2184	17.8499	17.2939	32.1423
tesB	KP1_RS06090	tesB	acyl-CoA thioesterase II	KP1_1287	KP1_RS06090	69.1997	-0.742159	0.269439	-2.75446	0.00587892	0.0286926	55.7592	57.5408	69.5402	108.939	93.9359	75.086	85.1896	73.0799	72.838	43.6331	34.5878	60.2668
KP1_RS23940	KP1_RS23940	NA	polymer-forming cytoskeletal protein	KP1_5139	KP1_RS23940	65.1093	-1.46027	0.53081	-2.75101	0.00594111	0.0289653	48.106	68.6063	65.8148	131.222	142.991	147.086	33.6275	30.5916	28.815	37.6831	23.6654	23.1023
KP1_RS15550	KP1_RS15550	NA	nitrate reductase	KP1_3331	KP1_RS15550	28.637	-1.84095	0.669336	-2.75042	0.00595198	0.0289874	37.1728	73.0325	27.3194	33.0117	2.08746	34.9716	70.6177	16.9953	19.21	11.8999	7.28165	10.0445
KP1_RS11175	KP1_RS11175	NA	hypothetical protein	KP1_2383	KP1_RS11175	4.07769	-4.92428	1.79286	-2.7466	0.00602163	0.0292644	3.27995	5.53277	12.4179	4.95176	8.34986	14.4001	0	0	0	0	0	0
KP1_RS30005	KP1_RS30005	NA	hypothetical protein		KP1_RS30005	4.90384	-3.28443	1.19679	-2.74437	0.0060627	0.0294327	1.09332	5.53277	7.45073	6.60234	3.1312	9.25718	8.96733	6.79813	8.00418	0	0	2.00889
KP1_RS23275	KP1_RS23275	NA	membrane protein	KP1_4994	KP1_RS23275	32.2437	-1.53845	0.561193	-2.74138	0.00611809	0.0296387	50.2926	58.6473	64.573	27.2347	50.0991	53.486	11.2092	22.0939	9.60501	13.8832	12.7429	13.0578
rseC	KP1_RS19340	rseC	SoxR-reducing system protein RseC	KP1_4151	KP1_RS19340	143.072	-0.786252	0.286935	-2.74018	0.00614064	0.0297166	184.771	102.909	103.068	217.877	208.746	199.544	112.092	118.117	191.3	95.1994	92.841	90.4002
zraP	KP1_RS01230	zraP	zinc resistance sensor/chaperone ZraP	KP1_0243	KP1_RS01230	55.7767	-0.837513	0.306793	-2.7299	0.00633538	0.0304978	59.0392	48.6883	43.4626	66.0234	52.1866	49.3716	85.1896	82.4273	77.6405	37.6831	45.5103	22.0978
degS	KP1_RS23070	degS	outer membrane-stress sensor serine endopeptidase DegS	KP1_4947	KP1_RS23070	124.541	-0.498706	0.18293	-2.72621	0.00640669	0.0306926	148.691	150.491	121.695	142.776	100.198	125.486	135.631	124.066	160.084	93.2161	103.764	88.3913
fdxH	KP1_RS13675	fdxH	formate dehydrogenase subunit beta	KP1_2930	KP1_RS13675	117.059	-1.75124	0.642304	-2.72649	0.00640116	0.0306926	120.265	80.7784	69.5402	309.485	246.321	333.259	28.0229	54.385	36.0188	42.6414	32.7674	51.2268
KP1_RS13455	KP1_RS13455	NA	family 78 glycoside hydrolase catalytic domain	KP1_2883	KP1_RS13455	2.43236	-4.18195	1.5346	-2.72511	0.00642797	0.0307495	4.37327	2.21311	2.48358	0	4.17493	3.08573	5.60458	0.849766	6.40334	0	0	0
bcsZ	KP1_RS24340	bcsZ	cellulase	KP1_5222	KP1_RS24340	63.8167	-1.49653	0.549283	-2.72451	0.00643968	0.0307734	49.1993	48.6883	33.5283	151.854	145.079	144.001	51.5621	29.7418	31.2163	25.7832	30.0368	25.1112
hemA	KP1_RS15635	hemA	glutamyl-tRNA reductase	KP1_3350	KP1_RS15635	323.422	-0.56039	0.206002	-2.72032	0.00652191	0.0311072	288.636	331.966	296.788	340.846	342.344	334.287	336.275	335.658	557.891	277.665	215.719	222.987
KP1_RS12435	KP1_RS12435	NA	phosphoglycerate dehydrogenase	KP1_2666	KP1_RS12435	3.94412	-4.87828	1.79662	-2.71525	0.00662262	0.0314011	5.46659	6.63932	4.96715	3.30117	14.6122	12.3429	0	0	0	0	0	0
hdfR	KP1_RS00605	hdfR	HTH-type transcriptional regulator HdfR	KP1_0124	KP1_RS00605	184.477	-0.496397	0.182781	-2.71581	0.00661142	0.0314011	204.45	196.966	280.644	215.401	185.784	181.029	189.435	176.751	160.884	129.908	143.813	148.658
plsY	KP1_RS22155	plsY	glycerol-3-phosphate 1-O-acyltransferase PlsY	KP1_4750	KP1_RS22155	112.617	-0.596942	0.220005	-2.71331	0.00666142	0.0315076	91.8387	101.803	147.773	120.493	153.429	97.7147	105.366	148.709	140.073	75.3662	86.4696	82.3646
KP1_RS24980	KP1_RS24980	NA	YiiQ family protein	KP1_5361	KP1_RS24980	76.8383	-0.772593	0.284973	-2.71111	0.00670576	0.0316484	83.0922	88.5242	81.9581	68.4993	64.7114	53.486	99.7615	124.066	107.256	62.4746	50.0613	38.169
KP1_RS06860	KP1_RS06860	NA	DUF3156 family protein	KP1_1458	KP1_RS06860	21.7656	-2.64867	0.976868	-2.71139	0.00670027	0.0316484	45.9194	65.2866	22.3522	45.3911	24.0058	38.0573	2.24183	0.849766	4.00209	2.97498	9.10206	1.00445
fimE	KP1_RS21315	fimE	type 1 fimbria switch DNA invertase FimE	KP1_4569	KP1_RS21315	46.2462	-0.88892	0.327956	-2.71049	0.00671847	0.0316758	83.0922	55.3277	54.6387	37.9635	31.312	39.0859	62.7713	55.2348	51.2267	24.7915	36.4083	23.1023
KP1_RS02145	KP1_RS02145	NA	transporter substrate-binding domain-containing protein	KP1_0432	KP1_RS02145	171.741	-0.40762	0.150467	-2.70904	0.00674788	0.031695	203.357	169.303	168.883	199.721	164.91	171.772	184.951	185.249	198.504	116.024	146.543	151.671
ureE	KP1_RS22190	ureE	urease accessory protein UreE	KP1_4758	KP1_RS22190	66.4503	-0.730836	0.269789	-2.70892	0.00675025	0.031695	64.5058	75.2456	74.5073	66.8487	64.7114	82.2861	87.4315	49.2864	99.2518	29.7498	47.3307	56.249
nth	KP1_RS14205	nth	endonuclease III	KP1_3042	KP1_RS14205	141.778	-0.470114	0.173643	-2.70737	0.00678195	0.0318112	163.998	132.786	158.949	176.613	136.729	137.829	155.807	182.7	125.666	110.074	104.674	115.511
ssuD	KP1_RS20655	ssuD	FMNH2-dependent alkanesulfonate monooxygenase	KP1_4426	KP1_RS20655	39.8964	-1.22025	0.450935	-2.70604	0.00680906	0.0319057	45.9194	37.6228	26.0776	47.0417	22.9621	24.6858	100.882	53.5353	60.0313	15.8666	20.0245	24.1067
alaA	KP1_RS18230	alaA	alanine transaminase AlaA	KP1_3927	KP1_RS18230	182.97	-0.557074	0.205969	-2.70465	0.00683758	0.0320066	207.73	147.172	149.015	253.365	246.321	210.858	187.193	214.141	173.691	124.949	126.519	154.685
bepA	KP1_RS18950	bepA	beta-barrel assembly-enhancing protease	KP1_4068	KP1_RS18950	483.857	-0.558962	0.206826	-2.70258	0.00688038	0.032174	396.874	380.654	439.593	681.692	637.72	577.031	434.916	609.282	576.301	389.723	334.956	347.539
KP1_RS02520	KP1_RS02520	NA	hypothetical protein	KP1_0510	KP1_RS02520	44.0364	-1.90927	0.70732	-2.6993	0.0069485	0.0324594	81.9988	88.5242	96.8595	59.4211	62.6239	46.2859	30.2647	7.64789	12.0063	7.93329	31.8572	3.01334
gpmM	KP1_RS24730	gpmM	2%2C3-bisphosphoglycerate-independent phosphoglycerate mutase	KP1_5306	KP1_RS24730	3716.25	-0.649525	0.240679	-2.69872	0.00696074	0.0324835	3054.73	2664.58	3536.61	5561.65	5471.24	5666.43	3341.45	3901.28	3581.07	2741.94	2420.24	2653.75
KP1_RS25280	KP1_RS25280	NA	PTS cellobiose transporter subunit IIC	KP1_5425	KP1_RS25280	13.0165	-2.07903	0.770539	-2.69815	0.00697267	0.032506	14.2131	35.4097	14.9015	2.47588	8.34986	10.2858	19.0556	16.9953	23.2121	0	7.28165	4.01779
KP1_RS17870	KP1_RS17870	NA	ABC transporter substrate-binding protein	KP1_3840	KP1_RS17870	148.639	-1.44816	0.536955	-2.69699	0.006997	0.0325862	57.9458	85.2046	64.573	130.396	111.679	104.915	304.889	353.503	376.196	64.4579	64.6246	65.289
KP1_RS06835	KP1_RS06835	NA	arylsulfatase	KP1_1453	KP1_RS06835	21.8635	-1.50075	0.556868	-2.69499	0.00703916	0.032716	43.7327	44.2621	14.9015	22.2829	12.5248	19.5429	36.9902	19.5446	20.8109	12.8916	1.82041	13.0578
KP1_RS11190	KP1_RS11190	NA	ATP-binding protein	KP1_2386	KP1_RS11190	213.29	-1.3785	0.512107	-2.69182	0.00710636	0.0329669	243.81	224.63	181.301	74.2763	93.9359	98.7433	412.497	573.592	365.791	80.3245	110.135	100.445
tssG	KP1_RS15705	tssG	type VI secretion system baseplate subunit TssG	KP1_3368	KP1_RS15705	7.91269	-2.11535	0.78605	-2.69112	0.00712125	0.0329729	13.1198	7.74587	2.48358	9.90351	4.17493	8.22861	23.5392	9.34743	9.60501	2.97498	1.82041	2.00889
KP1_RS21340	KP1_RS21340	NA	fimbrial biogenesis usher protein	KP1_4574	KP1_RS21340	93.9917	-0.931302	0.346615	-2.68685	0.00721298	0.033294	137.758	143.852	75.7491	109.764	132.554	144.001	104.245	57.7841	54.4284	51.5664	41.8695	74.3291
KP1_RS22700	KP1_RS22700	NA	GIY-YIG nuclease family protein	KP1_4869	KP1_RS22700	189.308	-0.700973	0.26101	-2.68562	0.00723959	0.0333765	270.05	338.605	155.224	178.263	183.697	172.801	182.709	178.451	225.718	106.108	166.568	113.502
KP1_RS08400	KP1_RS08400	NA	LysR family transcriptional regulator	KP1_1779	KP1_RS08400	6.32071	-2.32247	0.864899	-2.68525	0.00724745	0.0333791	9.83986	3.31966	2.48358	9.07822	8.34986	8.22861	13.451	7.64789	8.80459	0	3.64083	1.00445
fdnG	KP1_RS13680	fdnG	formate dehydrogenase-N subunit alpha	KP1_2931	KP1_RS13680	585.487	-1.45165	0.54384	-2.66925	0.00760204	0.0348719	396.874	354.097	454.495	1503.68	1311.97	1433.83	257.811	273.625	276.144	291.548	216.629	255.13
astB	KP1_RS10570	astB	N-succinylarginine dihydrolase	KP1_2254	KP1_RS10570	15.6013	-1.63015	0.612022	-2.66355	0.007732	0.0353617	29.5196	24.3442	9.93431	5.77705	13.5685	18.5144	30.2647	21.2442	16.0084	7.93329	9.10206	1.00445
modB	KP1_RS08135	modB	molybdate ABC transporter permease subunit	KP1_1722	KP1_RS08135	205.276	-0.868721	0.326299	-2.66235	0.00775977	0.0354533	135.571	109.549	139.08	330.942	290.158	308.573	269.02	226.888	272.942	123.958	131.07	125.556
rsmD	KP1_RS24075	rsmD	16S rRNA (guanine(966)-N(2))-methyltransferase	KP1_5168	KP1_RS24075	166.852	-0.490695	0.184503	-2.65955	0.00782458	0.0357138	186.957	130.573	211.104	162.583	184.741	167.658	193.919	194.596	186.497	99.1661	143.813	140.623
KP1_RS17045	KP1_RS17045	NA	DUF1869 domain-containing protein	KP1_3656	KP1_RS17045	35.7683	-1.10969	0.417595	-2.65733	0.0078762	0.0358778	55.7592	47.5818	40.979	54.4693	35.4869	61.7146	19.0556	29.7418	27.2142	9.91661	28.2164	19.0845
KP1_RS05945	KP1_RS05945	NA	FAD-dependent oxidoreductase	KP1_1254	KP1_RS05945	29.6485	-1.34769	0.507854	-2.6537	0.00796142	0.03623	40.4528	66.3932	31.0447	26.4094	13.5685	32.9144	51.5621	16.9953	35.2184	8.92495	8.19186	24.1067
rutF	KP1_RS09515	rutF	pyrimidine utilization flavin reductase protein F	KP1_2021	KP1_RS09515	4.3646	-4.04058	1.52635	-2.64722	0.00811576	0.0368591	4.37327	8.85242	6.20894	4.95176	0	0	12.3301	4.24883	10.4054	0	0	1.00445
KP1_RS03335	KP1_RS03335	NA	cupin domain-containing protein	KP1_0694	KP1_RS03335	127.524	-0.546009	0.206326	-2.64635	0.00813662	0.0369172	126.825	138.319	108.036	108.113	164.91	123.429	155.807	157.207	163.285	84.2912	114.686	85.378
cobA	KP1_RS23685	cobA	siroheme synthase CysG	KP1_5084	KP1_RS23685	674.954	-0.689076	0.260581	-2.64438	0.00818412	0.0370959	914.014	942.783	881.67	475.369	499.948	444.345	749.893	877.808	926.083	456.164	463.295	468.072
KP1_RS23300	KP1_RS23300	NA	16S ribosomal RNA	KP1_6121	KP1_RS23300	6.13008	-5.52809	2.09179	-2.64276	0.00822341	0.0372004	0	0	4.96715	3.30117	0	0	8.96733	5.0986	51.2267	0	0	0
hcp	KP1_RS11245	hcp	type VI secretion system effector Hcp	KP1_2398	KP1_RS11245	8.6974	-1.90527	0.721169	-2.64191	0.00824392	0.0372563	9.83986	6.63932	13.6597	9.07822	4.17493	12.3429	7.84641	19.5446	12.8067	2.97498	5.46124	0
KP1_RS17970	KP1_RS17970	NA	SulP family inorganic anion transporter	KP1_3862	KP1_RS17970	128.93	-0.531118	0.2015	-2.63583	0.00839324	0.0378937	155.251	119.508	113.003	121.318	122.117	147.086	142.356	186.949	148.878	104.124	80.0982	106.471
ybgE	KP1_RS07980	ybgE	cyd operon protein YbgE	KP1_1696	KP1_RS07980	108.912	-0.829333	0.31496	-2.63314	0.00845989	0.0381195	87.4654	99.5898	94.3759	177.438	195.178	163.544	115.454	83.2771	84.0439	67.4329	62.8042	76.338
KP1_RS20010	KP1_RS20010	NA	tRNA-Arg	KP1_6101	KP1_RS20010	24.9726	-1.10041	0.418715	-2.62805	0.00858754	0.0385807	22.9597	21.0245	21.1104	21.4576	29.2245	18.5144	34.7484	35.6902	54.4284	12.8916	14.5633	13.0578
KP1_RS03365	KP1_RS03365	NA	hypothetical protein	KP1_0697	KP1_RS03365	37.6487	-1.40361	0.534496	-2.62604	0.00863857	0.0387339	45.9194	47.5818	33.5283	61.0717	65.7551	60.686	29.1438	31.4413	26.4138	2.97498	38.2287	9.04002
KP1_RS14325	KP1_RS14325	NA	helix-turn-helix transcriptional regulator	KP1_3067	KP1_RS14325	392.464	-0.528623	0.201415	-2.62454	0.00867655	0.0388662	306.129	298.769	516.584	465.465	500.991	453.602	363.177	514.108	406.612	273.698	313.111	297.316
KP1_RS10515	KP1_RS10515	NA	sulfurtransferase	KP1_2242	KP1_RS10515	285.7	-0.37544	0.143127	-2.62313	0.00871253	0.0389892	340.022	264.466	248.358	337.545	302.682	277.716	323.945	308.465	323.369	229.074	216.629	256.134
prmC	KP1_RS15625	prmC	peptide chain release factor N(5)-glutamine methyltransferase	KP1_3348	KP1_RS15625	166.747	-0.525887	0.200652	-2.62089	0.00877003	0.0392082	137.758	162.663	170.125	214.576	216.053	207.772	134.51	199.695	180.894	123.958	108.315	144.64
KP1_RS23055	KP1_RS23055	NA	cell division protein ZapE	KP1_4944	KP1_RS23055	338.157	-0.447535	0.17087	-2.61915	0.00881497	0.0393323	290.823	283.278	320.381	399.442	423.755	333.259	368.781	412.986	427.423	265.765	284.895	247.094
cls	KP1_RS15385	cls	cardiolipin synthase	KP1_3301	KP1_RS15385	62.8025	-0.766659	0.292877	-2.61768	0.00885298	0.0394634	51.3859	75.2456	42.2208	75.1016	73.0612	85.3718	52.6831	70.5306	104.054	34.7081	40.0491	49.2179
araC	KP1_RS04235	araC	arabinose operon transcriptional regulator AraC	KP1_0876	KP1_RS04235	31.0108	-0.943422	0.360652	-2.61588	0.00889975	0.0395564	39.3594	52.008	36.0119	37.1382	35.4869	41.143	32.5066	25.493	18.4096	17.8499	23.6654	13.0578
KP1_RS18980	KP1_RS18980	NA	6-phospho-beta-glucosidase	KP1_4074	KP1_RS18980	95.6699	-1.25062	0.478044	-2.61612	0.00889351	0.0395564	102.772	63.0735	75.7491	217.052	189.959	189.258	48.1994	69.6808	51.2267	35.6998	59.1634	46.2046
KP1_RS12570	KP1_RS12570	NA	nitronate monooxygenase	KP1_2696	KP1_RS12570	42.5924	-0.871695	0.333581	-2.61314	0.0089714	0.0398362	61.2258	54.2211	40.979	46.2164	35.4869	47.3145	75.1014	31.4413	40.8213	22.8082	36.4083	19.0845
KP1_RS14625	KP1_RS14625	NA	CoA transferase subunit A	KP1_3129	KP1_RS14625	2.94553	-4.45367	1.70644	-2.60992	0.00905641	0.0400464	2.18664	14.3852	4.96715	4.95176	0	0	5.60458	0.849766	2.40125	0	0	0
KP1_RS06900	KP1_RS06900	NA	MFS transporter	KP1_1469	KP1_RS06900	4.17844	-3.97725	1.52381	-2.61007	0.00905238	0.0400464	6.55991	17.7048	0	9.07822	4.17493	2.05715	5.60458	0.849766	3.20167	0	0.910206	0
KP1_RS03655	KP1_RS03655	NA	GNAT family N-acetyltransferase	KP1_0758	KP1_RS03655	25.0146	-0.942731	0.361217	-2.60988	0.00905747	0.0400464	22.9597	28.7704	22.3522	28.8852	28.1808	31.8859	44.8367	29.7418	18.4096	12.8916	18.2041	13.0578
KP1_RS19215	KP1_RS19215	NA	sugar porter family MFS transporter	KP1_4124	KP1_RS19215	18.5766	-1.20591	0.461999	-2.61021	0.00904877	0.0400464	17.4931	35.4097	12.4179	18.1564	18.7872	16.4572	32.5066	18.6949	24.8129	14.8749	7.28165	6.02668
frdC	KP1_RS02100	frdC	fumarate reductase subunit FrdC	KP1_0423	KP1_RS02100	94.0285	-1.32907	0.509284	-2.60969	0.00906248	0.0400464	48.106	54.2211	67.0566	177.438	207.703	243.773	67.255	69.6808	60.8317	50.5747	35.498	46.2046
KP1_RS01760	KP1_RS01760	NA	sugar ABC transporter ATP-binding protein	KP1_0353	KP1_RS01760	39.6824	-1.03601	0.397888	-2.60377	0.00922057	0.040612	51.3859	70.8194	37.2537	32.1864	25.0496	60.686	67.255	30.5916	34.418	26.7748	13.6531	26.1156
KP1_RS18940	KP1_RS18940	NA	AI-2E family transporter	KP1_4066	KP1_RS18940	67.9717	-0.994454	0.381987	-2.60337	0.0092311	0.040612	103.865	84.098	94.3759	50.3429	41.7493	39.0859	67.255	130.864	87.2455	37.6831	50.9716	28.1245
KP1_RS24930	KP1_RS24930	NA	trimeric intracellular cation channel family protein	KP1_5349	KP1_RS24930	62.1645	-0.755199	0.290392	-2.60062	0.00930559	0.0408447	71.0657	48.6883	50.9133	91.6075	73.0612	73.0289	94.157	72.2301	48.0251	31.7331	38.2287	53.2357
KP1_RS18485	KP1_RS18485	NA	WbuC family cupin fold metalloprotein	KP1_3979	KP1_RS18485	69.8594	-0.90989	0.350293	-2.59751	0.00939022	0.0411767	37.1728	67.4997	42.2208	88.3063	77.2362	88.4575	104.245	85.8264	120.863	34.7081	54.6124	37.1645
KP1_RS02670	KP1_RS02670	NA	GNAT family N-acetyltransferase	KP1_0543	KP1_RS02670	144.173	-0.52171	0.200993	-2.59567	0.00944067	0.0412792	197.891	182.581	119.212	124.619	134.641	169.715	164.775	137.662	172.89	117.016	95.5717	113.502
KP1_RS14290	KP1_RS14290	NA	DUF1289 domain-containing protein	KP1_3060	KP1_RS14290	7.88671	-2.11341	0.814606	-2.5944	0.0094757	0.0413929	9.83986	15.4917	11.1761	3.30117	4.17493	20.5715	3.36275	13.5963	6.40334	1.98332	2.73062	2.00889
ppiC	KP1_RS00660	ppiC	peptidylprolyl isomerase PpiC	KP1_0136	KP1_RS00660	119.97	-0.521132	0.201099	-2.59142	0.00955818	0.0416737	124.638	153.811	126.662	122.969	125.248	144.001	112.092	121.517	137.672	107.099	104.674	59.2624
bcp	KP1_RS18935	bcp	thioredoxin-dependent thiol peroxidase	KP1_4065	KP1_RS18935	309.009	-0.392168	0.151584	-2.58714	0.0096776	0.0421141	359.702	349.671	387.438	333.418	362.175	269.487	289.196	289.77	316.965	261.798	268.511	219.974
KP1_RS08560	KP1_RS08560	NA	MFS transporter	KP1_1812	KP1_RS08560	38.9508	-1.00154	0.38729	-2.58603	0.00970885	0.0421699	47.0127	50.9014	49.6715	28.0599	22.9621	25.7144	49.3203	78.1785	48.8255	21.8165	21.845	23.1023
yddG	KP1_RS13690	yddG	aromatic amino acid DMT transporter YddG	KP1_2933	KP1_RS13690	21.6578	-1.40107	0.54201	-2.58495	0.00973928	0.042222	21.8664	18.8114	28.5611	9.90351	36.5306	8.22861	47.0785	23.7934	36.0188	6.94162	9.10206	13.0578
rhaA	KP1_RS00340	rhaA	L-rhamnose isomerase	KP1_0071	KP1_RS00340	21.8344	-1.44477	0.558874	-2.58514	0.00973404	0.042222	27.3329	39.8359	21.1104	27.2347	13.5685	24.6858	51.5621	14.446	13.6071	16.8582	2.73062	9.04002
KP1_RS22390	KP1_RS22390	NA	histidine kinase	KP1_4802	KP1_RS22390	14.8234	-1.63509	0.632846	-2.58371	0.00977453	0.0422947	21.8664	28.7704	13.6597	12.3794	7.30612	17.4858	30.2647	4.24883	24.8129	3.96664	9.10206	4.01779
KP1_RS12270	KP1_RS12270	NA	GntP family transporter	KP1_2628	KP1_RS12270	102.492	-0.791852	0.306831	-2.58074	0.00985888	0.0425792	125.732	168.196	48.4298	94.0834	88.7172	116.229	116.575	154.657	118.462	74.3745	59.1634	65.289
KP1_RS14490	KP1_RS14490	NA	ABC transporter permease	KP1_3096	KP1_RS14490	2.63769	-4.29785	1.66685	-2.57842	0.00992533	0.0427494	3.27995	8.85242	1.24179	0	0	6.17146	5.60458	1.69953	4.80251	0	0	0
pduM	KP1_RS20925	pduM	microcompartment protein PduM	KP1_4481	KP1_RS20925	14.0834	-1.28634	0.499236	-2.57661	0.00997742	0.0428895	24.053	16.5983	23.594	18.9817	13.5685	18.5144	11.2092	12.7465	9.60501	8.92495	8.19186	3.01334
trmH	KP1_RS24955	trmH	tRNA (guanosine(18)-2'-O)-methyltransferase TrmH	KP1_5354	KP1_RS24955	213.821	-0.487385	0.189158	-2.57661	0.00997757	0.0428895	196.797	168.196	208.621	238.51	281.808	192.344	269.02	277.873	239.325	158.666	162.927	171.76
KP1_RS12870	KP1_RS12870	NA	GrpB family protein	KP1_2762	KP1_RS12870	2.5066	-4.23377	1.64424	-2.57492	0.0100265	0.0430592	3.27995	1.10655	6.20894	2.47588	0	0	5.60458	3.39906	8.00418	0	0	0
KP1_RS06165	KP1_RS06165	NA	sugar ABC transporter permease	KP1_1304	KP1_RS06165	14.9187	-1.88848	0.735178	-2.56874	0.0102069	0.0437521	14.2131	19.918	19.8686	32.1864	28.1808	28.8001	3.36275	13.5963	4.00209	5.94996	0.910206	8.03558
KP1_RS11165	KP1_RS11165	NA	glycosyltransferase	KP1_2381	KP1_RS11165	5.25451	-5.29606	2.06359	-2.56643	0.0102751	0.0440031	15.3065	28.7704	2.48358	12.3794	0	4.1143	0	0	0	0	0	0
pta	KP1_RS18825	pta	phosphate acetyltransferase	KP1_4042	KP1_RS18825	13.6774	-2.09069	0.814844	-2.56576	0.0102951	0.0440477	16.3998	45.3687	19.8686	8.25293	6.26239	10.2858	32.5066	7.64789	5.60292	1.98332	0.910206	9.04002
mreB	KP1_RS23195	mreB	rod shape-determining protein MreB	KP1_4975	KP1_RS23195	390.385	-0.449095	0.175302	-2.56184	0.0104121	0.0444649	367.355	346.351	334.041	483.621	514.56	440.231	393.442	384.094	501.061	306.423	342.238	271.201
KP1_RS15620	KP1_RS15620	NA	invasion regulator SirB2	KP1_3347	KP1_RS15620	23.5226	-1.13429	0.442924	-2.56091	0.0104397	0.0445415	16.3998	21.0245	39.7372	24.7588	41.7493	24.6858	16.8137	35.6902	24.0125	15.8666	5.46124	16.0712
KP1_RS17225	KP1_RS17225	NA	glycosyltransferase family 4 protein	KP1_3693	KP1_RS17225	11.3135	-1.83946	0.718939	-2.55857	0.0105103	0.0447413	2.18664	6.63932	17.385	8.25293	12.5248	14.4001	13.451	35.6902	13.6071	3.96664	3.64083	4.01779
KP1_RS25505	KP1_RS25505	NA	BamA/TamA family outer membrane protein	KP1_5477	KP1_RS25505	82.1612	-0.960698	0.375509	-2.55839	0.0105159	0.0447413	133.385	136.106	103.068	102.336	102.286	114.172	65.0131	39.939	45.6238	46.608	39.1389	58.2579
KP1_RS02460	KP1_RS02460	NA	ABC transporter permease	KP1_0497	KP1_RS02460	18.3187	-1.68151	0.657755	-2.55644	0.0105751	0.0449097	18.5864	27.6638	8.69252	14.8553	35.4869	13.3715	54.9249	11.8967	13.6071	12.8916	1.82041	6.02668
KP1_RS21395	KP1_RS21395	NA	DUF1889 family protein	KP1_4588	KP1_RS21395	106.647	-0.773256	0.302441	-2.55671	0.0105667	0.0449097	149.785	144.958	126.662	115.541	153.429	160.458	79.5851	68.831	72.0376	65.4496	73.7267	69.3068
cysD	KP1_RS20470	cysD	sulfate adenylyltransferase subunit CysD	KP1_4384	KP1_RS20470	30.1304	-2.01339	0.787702	-2.55603	0.0105873	0.0449201	14.2131	21.0245	9.93431	6.60234	19.8309	12.3429	81.8269	84.9766	83.2434	3.96664	14.5633	9.04002
KP1_RS23820	KP1_RS23820	NA	DUF1471 domain-containing protein	KP1_5113	KP1_RS23820	76.8593	-0.826767	0.323626	-2.5547	0.0106279	0.0450504	119.172	92.9505	126.662	63.5475	40.7055	63.7717	73.9805	105.371	90.4472	53.5497	50.9716	41.1823
KP1_RS07635	KP1_RS07635	NA	filamentous hemagglutinin N-terminal domain-containing protein	KP1_1632	KP1_RS07635	63.8535	-0.807891	0.316305	-2.55415	0.0106446	0.0450797	86.3721	81.8849	84.4416	58.5958	75.1487	101.829	61.6504	51.8357	42.4221	24.7915	50.0613	47.209
KP1_RS17020	KP1_RS17020	NA	phosphotransferase	KP1_3651	KP1_RS17020	48.338	-1.01447	0.397523	-2.55198	0.0107113	0.045305	62.3191	65.2866	48.4298	66.8487	90.8047	59.6574	29.1438	31.4413	44.023	12.8916	30.0368	39.1734
tsgA	KP1_RS23660	tsgA	MFS transporter TsgA	KP1_5079	KP1_RS23660	205.778	-0.407103	0.159537	-2.55177	0.0107176	0.045305	214.29	203.606	212.346	193.118	209.79	258.173	251.085	237.934	192.901	192.382	141.992	161.716
KP1_RS01805	KP1_RS01805	NA	carbon-phosphorus lyase complex subunit PhnI	KP1_0363	KP1_RS01805	22.5099	-1.36378	0.535284	-2.54778	0.0108411	0.0457847	24.053	44.2621	14.9015	23.1082	12.5248	24.6858	53.804	32.2911	9.60501	9.91661	10.9225	10.0445
nikC	KP1_RS24180	nikC	nickel ABC transporter permease subunit NikC	KP1_5190	KP1_RS24180	58.8773	-0.969796	0.381066	-2.54495	0.0109292	0.0461143	43.7327	54.2211	43.4626	107.288	103.329	96.6861	66.1341	39.939	48.8255	27.7665	30.947	44.1957
chaA	KP1_RS15605	chaA	sodium-potassium/proton antiporter ChaA	KP1_3343	KP1_RS15605	73.548	-0.575545	0.22666	-2.53924	0.0111093	0.046745	59.0392	80.7784	85.6834	80.0534	64.7114	73.0289	89.6733	109.62	78.4409	56.5247	52.792	52.2312
KP1_RS17925	KP1_RS17925	NA	NUDIX domain-containing protein	KP1_3852	KP1_RS17925	44.6774	-0.85762	0.338068	-2.53683	0.0111863	0.0469392	50.2926	40.9425	47.188	44.5658	43.8367	46.2859	63.8922	62.8827	52.8276	10.9083	27.3062	45.2001
KP1_RS21620	KP1_RS21620	NA	5-formyltetrahydrofolate cyclo-ligase	KP1_4634	KP1_RS21620	91.5524	-0.467832	0.184394	-2.53713	0.0111765	0.0469392	77.6256	100.696	98.1013	98.2098	122.117	94.629	100.882	101.122	92.048	67.4329	76.4573	69.3068
cysT	KP1_RS18715	cysT	sulfate/thiosulfate ABC transporter permease CysT	KP1_4020	KP1_RS18715	13.9141	-1.58267	0.624753	-2.53327	0.0113002	0.0473307	13.1198	13.2786	9.93431	9.90351	11.4811	21.6001	24.6602	21.2442	24.8129	10.9083	0	6.02668
KP1_RS04700	KP1_RS04700	NA	type II secretion system protein N	KP1_0978	KP1_RS04700	13.5667	-1.45187	0.575138	-2.52439	0.0115898	0.0484106	19.6797	19.918	16.1433	9.90351	6.26239	14.4001	32.5066	11.8967	14.4075	8.92495	2.73062	6.02668
KP1_RS05745	KP1_RS05745	NA	amidohydrolase	KP1_1210	KP1_RS05745	36.962	-0.907195	0.359482	-2.52362	0.0116155	0.0484295	50.2926	64.1801	17.385	33.837	50.0991	42.1716	49.3203	36.5399	32.8171	25.7832	20.0245	21.0934
gspC	KP1_RS04755	gspC	type II secretion system protein GspC	KP1_0991	KP1_RS04755	7.43866	-2.86919	1.13686	-2.5238	0.0116094	0.0484295	12.0265	11.0655	6.20894	17.3311	15.656	19.5429	1.12092	0	2.40125	0.991661	0.910206	2.00889
KP1_RS05615	KP1_RS05615	NA	DUF2754 domain-containing protein	KP1_1181	KP1_RS05615	19.0572	-1.4942	0.593317	-2.51838	0.0117896	0.0489772	49.1993	32.09	14.9015	4.12646	15.656	16.4572	19.0556	31.4413	21.6113	8.92495	8.19186	7.03113
modC	KP1_RS08140	modC	molybdenum ABC transporter ATP-binding protein ModC	KP1_1723	KP1_RS08140	348.552	-0.837306	0.332459	-2.51852	0.0117849	0.0489772	221.944	217.991	209.862	608.241	507.254	543.088	377.749	350.953	487.454	211.224	204.796	242.072
gspL	KP1_RS04710	gspL	type II secretion system protein GspL	KP1_0980	KP1_RS04710	26.9242	-1.41214	0.561717	-2.51397	0.011938	0.0495036	38.2661	50.9014	39.7372	25.5841	19.8309	16.4572	71.7386	13.5963	11.2058	12.8916	11.8327	11.0489
chbC	KP1_RS10615	chbC	PTS N%2CN'-diacetylchitobiose transporter subunit IIC	KP1_2264	KP1_RS10615	6.66309	-3.18602	1.26792	-2.51279	0.0119781	0.0496251	12.0265	26.5573	3.72537	9.90351	1.04373	16.4572	3.36275	2.5493	1.60084	0	2.73062	0
rseP	KP1_RS04925	rseP	sigma E protease regulator RseP	KP1_1031	KP1_RS04925	593.039	-0.592175	0.235799	-2.51136	0.0120267	0.0497364	405.621	483.564	495.474	710.577	863.166	777.603	562.7	699.357	829.233	381.789	452.373	455.014
cof	KP1_RS06055	cof	HMP-PP phosphatase	KP1_1279	KP1_RS06055	827.28	-1.26619	0.504319	-2.51069	0.0120497	0.0497865	1360.09	1405.32	880.428	1332.85	1445.57	1451.32	301.526	318.662	223.317	390.714	359.531	458.028

## Sheet: up-gene-list
KP1_4561
KP1_2015
KP1_3125
KP1_3134
KP1_2013
KP1_3090
KP1_2740
KP1_3135
KP1_5255
KP1_2014
KP1_0457
KP1_4557
KP1_3136
KP1_3777
KP1_3138
KP1_2010
KP1_0455
KP1_3101
KP1_3091
KP1_3046
KP1_2739
KP1_5463
KP1_3133
KP1_4558
KP1_3092
KP1_3121
KP1_3094
KP1_3338
KP1_4685
KP1_4555
KP1_3099
KP1_3140
KP1_0454
KP1_0452
KP1_0453
KP1_2290
KP1_4560
KP1_2426
KP1_3103
KP1_4686
KP1_2429
KP1_2785
KP1_2783
KP1_3088
KP1_2784
KP1_3128
KP1_2009
KP1_3131
KP1_4684
KP1_1524
KP1_2774
KP1_2791
KP1_2293
KP1_2008
KP1_4388
KP1_4748
KP1_2428
KP1_4687
KP1_2765
KP1_2007
KP1_2452
KP1_2741
KP1_3045
KP1_2768
KP1_2801
KP1_5188
KP1_2767
KP1_0714
KP1_3089
KP1_0458
KP1_0929
KP1_5350
KP1_2779
KP1_2670
KP1_3274
KP1_3132
KP1_3102
KP1_4688
KP1_2781
KP1_2769
KP1_3093
KP1_0717
KP1_3095
KP1_3104
KP1_3105
KP1_2375
KP1_2012
KP1_0872
KP1_5409
KP1_5218
KP1_2780
KP1_6102
KP1_2667
KP1_2792
KP1_2291
KP1_5318
KP1_0234
KP1_4483
KP1_4992
KP1_0103
KP1_3111
KP1_2669
KP1_2778
KP1_2470
KP1_4153
KP1_3117
KP1_2776
KP1_0753
KP1_4551
KP1_4746
KP1_2872
KP1_2787
KP1_6075
KP1_6045
KP1_2018
KP1_2786
KP1_4328
KP1_2668
KP1_2427
KP1_2772
KP1_2599
KP1_2764
KP1_3371
KP1_0716
KP1_5121
KP1_3564
KP1_6032
KP1_4554
KP1_3114
KP1_1147
KP1_2431
KP1_0119
KP1_3321
KP1_3787
KP1_1724
KP1_3115
KP1_0224
KP1_2770
KP1_3107
KP1_2017
KP1_3448
KP1_2777
KP1_4314
KP1_4552
KP1_4593
KP1_3370
KP1_2277
KP1_0336
KP1_2292
KP1_1522
KP1_2773
KP1_2800
KP1_3337
KP1_4952
KP1_2671
KP1_5193
KP1_2834
KP1_3098
KP1_2272
KP1_0896
KP1_2788
KP1_3106
KP1_2307
KP1_3765
KP1_0424
KP1_2951
KP1_4327
KP1_5283
KP1_6076
KP1_5120
KP1_3120
KP1_2865
KP1_0460
KP1_5161
KP1_3002
KP1_3655
KP1_2790
KP1_1845
KP1_5192
KP1_0708
KP1_3696
KP1_1567
KP1_0270
KP1_2929
KP1_1421
KP1_3178
KP1_3359
KP1_3186
KP1_2999
KP1_2775
KP1_1438
KP1_2860
KP1_4669
KP1_5407
KP1_0226
KP1_2516
KP1_1154
KP1_0008
KP1_1137
KP1_3885
KP1_3698
KP1_5432
KP1_3779
KP1_3181
KP1_5060
KP1_2766
KP1_4382
KP1_0187
KP1_3833
KP1_5385
KP1_0269
KP1_3187
KP1_0067
KP1_2647
KP1_2283
KP1_1157
KP1_3109
KP1_4080
KP1_1431
KP1_0514
KP1_3097
KP1_3168
KP1_1566
KP1_0271
KP1_2185
KP1_4335
KP1_1991
KP1_3112
KP1_4332
KP1_1987
KP1_4668
KP1_1993
KP1_0225
KP1_2700
KP1_0362
KP1_3778
KP1_3220
KP1_0509
KP1_3574
KP1_6082
KP1_4503
KP1_4502
KP1_2799
KP1_0381
KP1_0512
KP1_0675
KP1_4023
KP1_4956
KP1_1286
KP1_3536
KP1_1417
KP1_2379
KP1_2267
KP1_2798
KP1_5196
KP1_1213
KP1_1429
KP1_4773
KP1_4155
KP1_1984
KP1_3535
KP1_3171
KP1_3167
KP1_2384
KP1_4819
KP1_4959
KP1_2832
KP1_2665
KP1_3130
KP1_2376
KP1_0425
KP1_0382
KP1_2380
KP1_4664
KP1_2400
KP1_0701
KP1_1989
KP1_0137
KP1_3127
KP1_3219
KP1_5185
KP1_5189
KP1_5194
KP1_3110
KP1_1205
KP1_1992
KP1_3757
KP1_1303
KP1_4957
KP1_0309
KP1_3471
KP1_0070
KP1_1518
KP1_3170
KP1_1981
KP1_3827
KP1_4487
KP1_0385
KP1_0341
KP1_2378
KP1_4359
KP1_1983
KP1_1749
KP1_2443
KP1_4425
KP1_2745
KP1_1817
KP1_1523
KP1_0930
KP1_4543
KP1_3217
KP1_1976
KP1_6050
KP1_1564
KP1_2888
KP1_5221
KP1_1152
KP1_2991
KP1_1426
KP1_5338
KP1_3497
KP1_4667
KP1_5174
KP1_2072
KP1_3695
KP1_4473
KP1_2631
KP1_1986
KP1_4036
KP1_2833
KP1_4383
KP1_0383
KP1_5224
KP1_1432
KP1_2862
KP1_2586
KP1_3991
KP1_3828
KP1_2498
KP1_0511
KP1_2651
KP1_1305
KP1_2585
KP1_3411
KP1_2262
KP1_0515
KP1_3697
KP1_6074
KP1_3884
KP1_1571
KP1_2717
KP1_1977
KP1_1754
KP1_2819
KP1_1252
KP1_5186
KP1_4300
KP1_3999
KP1_4955
KP1_1462
KP1_5139
KP1_3331
KP1_2383
KP1_4994
KP1_2930
KP1_2883
KP1_5222
KP1_2666
KP1_1458
KP1_4426
KP1_0510
KP1_5425
KP1_3840
KP1_1453
KP1_2386
KP1_3368
KP1_1779
KP1_2931
KP1_2254
KP1_3656
KP1_1254
KP1_2021
KP1_6121
KP1_2398
KP1_6101
KP1_0697
KP1_4074
KP1_3129
KP1_1469
KP1_4124
KP1_0423
KP1_0353
KP1_3060
KP1_1812
KP1_2933
KP1_0071
KP1_4802
KP1_3096
KP1_4481
KP1_2762
KP1_1304
KP1_2381
KP1_4042
KP1_3347
KP1_3693
KP1_0497
KP1_4384
KP1_3651
KP1_0363
KP1_4020
KP1_0978
KP1_0991
KP1_1181
KP1_0980
KP1_2264
KP1_1279

## Sheet: down
name	Gene	name	product	Gene1	Row.names	baseMean	log2FoldChange	lfcSE	stat	pvalue	padj	A141.1	A141.2	A141.3	A214.1	A214.2	A214.3	A231.1	A231.2	A231.3	X13883.1	X13883.2	X13883.3
asnA	KP1_RS00015	asnA	aspartate--ammonia ligase	KP1_0003	KP1_RS00015	381.572	4.42707	0.194569	22.7532	1.33e-114	6.1e-111	79.8122	70.8194	63.3312	66.8487	56.3615	37.0287	70.6177	63.7325	52.8276	1542.03	1295.22	1180.23
KP1_RS01530	KP1_RS01530	NA	lytic transglycosylase F	KP1_0303	KP1_RS01530	501.475	5.14989	0.247094	20.8418	1.81e-96	4.14e-93	37.1728	82.9915	53.3969	55.2946	27.137	48.3431	43.7157	70.5306	49.6259	1891.1	1783.09	1875.3
asnB	KP1_RS07735	asnB	asparagine synthase B	KP1_1645	KP1_RS07735	375.252	2.55695	0.158956	16.0859	3.2e-58	3.67e-55	139.945	193.647	157.707	176.613	202.484	201.601	169.258	140.211	140.073	1006.54	929.321	1045.63
lldD	KP1_RS24695	lldD	FMN-dependent L-lactate dehydrogenase LldD	KP1_5298	KP1_RS24695	435.122	3.79165	0.243383	15.579	1.01e-54	9.26e-52	103.865	147.172	115.486	81.704	83.4986	89.4861	160.291	82.4273	68.8359	1504.35	1328.9	1455.44
KP1_RS16900	KP1_RS16900	NA	class I SAM-dependent methyltransferase	KP1_3621	KP1_RS16900	94.4761	11.0021	0.722469	15.2285	2.29e-52	1.75e-49	0	0	0	0	0	0	0	0	0	386.748	362.262	384.703
cysK	KP1_RS18655	cysK	cysteine synthase A	KP1_4008	KP1_RS18655	1563.34	3.31217	0.230058	14.3971	5.4e-47	3.53e-44	336.742	289.917	383.713	500.127	557.353	499.888	512.259	666.217	602.715	4896.82	4606.55	4907.73
viaA	KP1_RS00020	viaA	ATPase RavA stimulator ViaA	KP1_0004	KP1_RS00020	266.763	2.40573	0.173602	13.8578	1.14e-43	6.53e-41	181.491	125.04	141.564	99.0351	128.379	122.401	114.333	111.319	135.271	638.629	703.589	700.099
iroB	KP1_RS16870	iroB	salmochelin biosynthesis C-glycosyltransferase IroB	KP1_3611	KP1_RS16870	46.5298	9.98035	0.744705	13.4018	5.9e-41	3e-38	0	0	0	0	0	0	0	0	0	190.399	181.131	186.827
KP1_RS11670	KP1_RS11670	NA	Glu/Leu/Phe/Val dehydrogenase	KP1_2495	KP1_RS11670	400.101	2.44943	0.191536	12.7883	1.91e-37	8.72e-35	176.024	221.311	214.829	232.733	221.271	203.658	128.905	151.258	152.88	1030.34	1097.71	970.296
KP1_RS12780	KP1_RS12780	NA	MFS transporter	KP1_2742	KP1_RS12780	90.3629	4.57447	0.367377	12.4517	1.37e-35	5.7e-33	27.3329	5.53277	11.1761	5.77705	21.9184	10.2858	8.96733	13.5963	16.8088	328.24	340.417	294.303
edd	KP1_RS16300	edd	phosphogluconate dehydratase	KP1_3495	KP1_RS16300	232.655	1.7866	0.152594	11.7082	1.16e-31	4.42e-29	149.785	136.106	127.904	127.92	189.959	137.829	128.905	156.357	143.275	536.488	455.103	502.223
glmS	KP1_RS25650	glmS	glutamine--fructose-6-phosphate transaminase (isomerizing)	KP1_5507	KP1_RS25650	2154.67	1.82316	0.156978	11.6141	3.5e-31	1.23e-28	1121.74	1025.77	1346.1	1417.85	1367.29	1178.75	1213.95	1449.7	1739.31	4830.38	4602	4563.2
pfkB	KP1_RS15345	pfkB	6-phosphofructokinase II	KP1_3290	KP1_RS15345	277.372	1.80171	0.174372	10.3326	5.02e-25	1.64e-22	195.704	152.704	171.367	214.576	173.26	197.487	137.873	150.409	145.676	615.821	500.613	672.979
osmY	KP1_RS03825	osmY	molecular chaperone OsmY	KP1_0790	KP1_RS03825	261.555	1.82817	0.182544	10.0149	1.31e-23	3.54e-21	139.945	106.229	199.928	170.836	152.385	170.744	187.193	168.254	142.474	522.605	641.695	536.375
galE	KP1_RS08105	galE	UDP-glucose 4-epimerase GalE	KP1_1717	KP1_RS08105	722.205	1.51443	0.151223	10.0145	1.32e-23	3.54e-21	425.301	408.318	602.268	591.735	508.297	509.145	422.585	525.155	445.833	1427	1315.25	1485.58
KP1_RS15960	KP1_RS15960	NA	TonB-dependent siderophore receptor	KP1_3427	KP1_RS15960	467.871	2.90685	0.295755	9.82859	8.48e-23	2.16e-20	238.343	256.72	202.412	96.5592	107.504	103.886	211.853	188.648	199.304	1360.56	1184.18	1464.48
galF	KP1_RS17360	galF	GalU regulator GalF	KP1_3726	KP1_RS17360	1359.33	2.07829	0.215111	9.66148	4.39e-22	1.06e-19	1032.09	942.783	1015.78	681.692	577.184	590.403	625.471	710.404	601.114	3321.07	3168.43	3045.48
hemB	KP1_RS05585	hemB	porphobilinogen synthase	KP1_1175	KP1_RS05585	688.591	2.08616	0.232971	8.95459	3.41e-19	6.5e-17	258.023	219.098	391.163	392.014	324.601	406.288	460.697	495.414	472.246	1708.63	1493.65	1641.27
ppsA	KP1_RS15225	ppsA	phosphoenolpyruvate synthase	KP1_3261	KP1_RS15225	475.513	1.69883	0.190994	8.89467	5.86e-19	1.07e-16	290.823	278.851	324.107	216.227	279.72	230.401	367.661	361.151	391.404	1004.55	1013.06	948.198
KP1_RS17355	KP1_RS17355	NA	phosphatase PAP2 family protein	KP1_3725	KP1_RS17355	129.564	2.05749	0.237105	8.67755	4.04e-18	6.38e-16	100.585	75.2456	98.1013	54.4693	67.8426	46.2859	80.706	54.385	75.2393	279.648	295.817	326.445
glnG	KP1_RS00145	glnG	nitrogen regulation protein NR(I)	KP1_0028	KP1_RS00145	383.719	0.993196	0.114614	8.66555	4.49e-18	6.86e-16	329.089	289.917	330.316	316.087	279.72	315.773	265.657	315.263	325.77	568.222	648.067	620.748
KP1_RS11970	KP1_RS11970	NA	anion permease	KP1_2563	KP1_RS11970	1061.3	1.05012	0.122704	8.55816	1.15e-17	1.69e-15	904.174	733.645	875.461	865.732	795.324	885.604	724.112	824.273	925.283	1962.5	1530.97	1708.56
putA	KP1_RS09555	putA	trifunctional transcriptional regulator/proline dehydrogenase/L-glutamate gamma-semialdehyde dehydrogenase	KP1_2030	KP1_RS09555	377.92	2.85339	0.338491	8.42974	3.46e-17	4.96e-15	200.077	237.909	119.212	80.8787	79.3236	78.1718	212.974	148.709	173.691	1064.05	1042.19	1097.86
KP1_RS06095	KP1_RS06095	NA	YbaY family lipoprotein	KP1_1288	KP1_RS06095	426.856	1.21383	0.148171	8.19215	2.57e-16	3.05e-14	322.529	293.237	419.725	307.009	316.251	371.316	261.173	305.066	293.753	741.762	729.075	761.371
lldR	KP1_RS24690	lldR	transcriptional regulator LldR	KP1_5297	KP1_RS24690	71.3616	2.14818	0.262214	8.19249	2.56e-16	3.05e-14	47.0127	49.7949	40.979	26.4094	41.7493	36.0002	53.804	24.6432	27.2142	158.666	179.311	170.756
KP1_RS03830	KP1_RS03830	NA	DUF1328 domain-containing protein	KP1_0791	KP1_RS03830	123.887	2.37519	0.290624	8.17274	3.01e-16	3.45e-14	50.2926	94.057	57.1223	74.2763	81.4111	52.4574	28.0229	64.5822	42.4221	273.698	345.878	322.427
KP1_RS18500	KP1_RS18500	NA	nucleoside deaminase	KP1_3983	KP1_RS18500	32.0903	3.25914	0.404602	8.05517	7.94e-16	8.65e-14	9.83986	14.3852	24.8358	6.60234	5.21866	5.14288	8.96733	10.1972	8.00418	84.2912	100.123	107.476
carB	KP1_RS04115	carB	carbamoyl-phosphate synthase large subunit	KP1_0854	KP1_RS04115	803.226	2.56929	0.325515	7.89299	2.95e-15	3e-13	333.462	354.097	301.755	208.799	239.015	186.172	493.203	576.141	542.683	2378.99	1837.71	2186.68
KP1_RS11980	KP1_RS11980	NA	flavocytochrome c	KP1_2565	KP1_RS11980	2477.58	1.33049	0.171631	7.75205	9.04e-15	9e-13	1624.67	1504.91	2391.69	1632.43	1465.4	1631.32	1870.81	2113.37	1938.61	4884.92	3808.3	4864.54
ibpA	KP1_RS25465	ibpA	heat shock chaperone IbpA	KP1_5468	KP1_RS25465	121.387	1.70511	0.220212	7.74303	9.71e-15	9.46e-13	84.1855	65.2866	106.794	75.9269	107.504	69.9432	57.1667	56.9343	75.2393	261.798	245.756	250.107
KP1_RS14110	KP1_RS14110	NA	S-(hydroxymethyl)glutathione dehydrogenase/class III alcohol dehydrogenase	KP1_3020	KP1_RS14110	238.013	1.6307	0.213935	7.62241	2.49e-14	2.23e-12	113.705	100.696	163.916	188.992	164.91	212.915	137.873	173.352	148.077	490.872	440.54	520.303
galU	KP1_RS15460	galU	UTP--glucose-1-phosphate uridylyltransferase GalU	KP1_3315	KP1_RS15460	978.472	1.38564	0.182065	7.61069	2.73e-14	2.4e-12	671.297	578.727	858.076	774.95	810.98	781.718	473.027	576.991	749.991	1724.5	1893.23	1848.18
glnA	KP1_RS00155	glnA	glutamate--ammonia ligase	KP1_0030	KP1_RS00155	847.449	1.44373	0.19148	7.53987	4.7e-14	4.06e-12	586.018	629.629	820.822	468.766	549.003	513.259	555.974	739.296	472.246	1438.9	1877.76	1517.72
KP1_RS21685	KP1_RS21685	NA	M48 family metallopeptidase	KP1_4646	KP1_RS21685	286.577	1.0676	0.142009	7.51782	5.57e-14	4.72e-12	271.143	205.819	257.05	210.45	178.478	240.687	220.821	221.789	219.314	455.172	495.152	463.05
KP1_RS19235	KP1_RS19235	NA	serine hydroxymethyltransferase	KP1_4130	KP1_RS19235	1344.9	0.794097	0.107589	7.38082	1.57e-13	1.26e-11	1119.56	1026.88	1269.11	1061.33	1118.88	1208.58	1031.24	1125.09	1266.26	2035.88	1815.86	2060.12
KP1_RS02765	KP1_RS02765	NA	sugar phosphate isomerase/epimerase	KP1_0562	KP1_RS02765	87.3953	2.13772	0.295509	7.23401	4.69e-13	3.46e-11	69.9723	52.008	65.8148	53.644	52.1866	43.2002	36.9902	27.1925	25.6134	196.349	233.923	191.849
hslU	KP1_RS00410	hslU	HslU--HslV peptidase ATPase subunit	KP1_0086	KP1_RS00410	1062.93	1.53534	0.213223	7.20061	5.99e-13	4.36e-11	847.321	832.128	1059.25	716.354	711.825	667.546	480.873	595.686	577.902	2326.44	1946.02	1993.83
KP1_RS14070	KP1_RS14070	NA	glucan biosynthesis protein	KP1_3011	KP1_RS14070	362.015	1.61393	0.225513	7.1567	8.26e-13	5.82e-11	157.438	244.548	247.116	282.25	315.207	321.944	187.193	222.639	172.09	698.129	766.394	729.228
rplK	KP1_RS01110	rplK	50S ribosomal protein L11	KP1_0217	KP1_RS01110	2223.63	1.36271	0.190943	7.13674	9.56e-13	6.63e-11	1627.95	1780.44	1809.29	1342.75	1353.72	1237.38	1235.25	1725.87	2253.98	4289.92	3895.68	4131.29
KP1_RS15495	KP1_RS15495	NA	Lrp/AsnC family transcriptional regulator	KP1_3320	KP1_RS15495	62.9074	2.42738	0.3435	7.06661	1.59e-12	1.02e-10	17.4931	22.1311	28.5611	27.2347	36.5306	13.3715	57.1667	36.5399	31.2163	142.799	152.004	189.84
KP1_RS19110	KP1_RS19110	NA	alpha-2-macroglobulin family protein	KP1_4102	KP1_RS19110	1393.32	1.37982	0.199979	6.89985	5.21e-12	3.1e-10	1196.09	1005.86	1148.65	767.522	663.814	793.032	1138.85	1093.65	1146.2	2685.42	2228.18	2852.63
pal	KP1_RS08010	pal	peptidoglycan-associated lipoprotein Pal	KP1_1704	KP1_RS08010	1363.3	1.15545	0.167629	6.89291	5.47e-12	3.21e-10	1322.91	1179.59	954.936	1138.08	813.067	948.347	863.106	941.541	1226.24	2117.2	2395.66	2458.89
efp	KP1_RS02070	efp	elongation factor P	KP1_0416	KP1_RS02070	546.793	1.00608	0.146486	6.86813	6.5e-12	3.77e-10	365.168	393.933	440.835	469.592	455.067	465.945	340.759	464.822	532.278	846.878	889.272	896.971
groL	KP1_RS02010	groL	chaperonin GroEL	KP1_0400	KP1_RS02010	8643.77	1.91627	0.285551	6.71078	1.94e-11	1.03e-09	6794.97	6151.33	8300.12	5241.43	4811.6	5010.19	2926.71	3408.41	3290.52	21275.1	17382.2	19132.7
sgrR	KP1_RS04260	sgrR	HTH-type transcriptional regulator SgrR	KP1_0881	KP1_RS04260	280.385	0.941872	0.141142	6.67324	2.5e-11	1.3e-09	251.463	188.114	206.137	217.877	210.834	216.001	276.866	231.986	251.331	462.114	415.964	435.93
fabI	KP1_RS10925	fabI	enoyl-ACP reductase FabI	KP1_2327	KP1_RS10925	690.93	0.80716	0.122667	6.58009	4.7e-11	2.42e-09	590.392	607.498	646.972	597.512	506.21	578.06	506.654	526.855	676.353	966.869	1023.07	1064.71
murE	KP1_RS04375	murE	UDP-N-acetylmuramoyl-L-alanyl-D-glutamate--2%2C6-diaminopimelate ligase	KP1_0907	KP1_RS04375	360.252	0.841263	0.128542	6.54466	5.96e-11	3.03e-09	345.488	265.573	288.095	326.816	294.332	313.716	261.173	291.47	319.367	500.789	598.916	517.29
emtA	KP1_RS15965	emtA	membrane-bound lytic murein transglycosylase EmtA	KP1_3428	KP1_RS15965	170.003	2.42823	0.372035	6.52689	6.72e-11	3.38e-09	107.145	94.057	114.245	29.7105	51.1429	36.0002	95.2779	122.366	80.8422	454.181	395.03	460.037
KP1_RS11445	KP1_RS11445	NA	oxidoreductase	KP1_2447	KP1_RS11445	161.218	1.27594	0.195539	6.52525	6.79e-11	3.38e-09	135.571	94.057	145.289	139.474	118.985	116.229	91.9151	92.6245	136.071	319.315	245.756	299.325
pyrH	KP1_RS04900	pyrH	UMP kinase	KP1_1024	KP1_RS04900	395.322	1.04845	0.16135	6.49794	8.14e-11	3.97e-09	294.103	325.327	317.898	252.54	277.633	266.401	310.494	344.155	418.618	680.279	641.695	614.722
galT	KP1_RS08100	galT	galactose-1-phosphate uridylyltransferase	KP1_1716	KP1_RS08100	365.37	1.36346	0.210395	6.48046	9.14e-11	4.36e-09	230.69	227.95	334.041	313.611	276.589	347.659	171.5	213.291	244.928	670.363	622.581	731.237
KP1_RS22530	KP1_RS22530	NA	pirin family protein	KP1_4832	KP1_RS22530	123.248	1.53512	0.239401	6.41232	1.43e-10	6.63e-09	77.6256	109.549	132.871	66.8487	92.8922	70.9717	63.8922	70.5306	68.8359	237.007	263.96	223.992
galK	KP1_RS08095	galK	galactokinase	KP1_1715	KP1_RS08095	443.663	1.05039	0.163953	6.40667	1.49e-10	6.81e-09	377.195	340.818	417.241	386.237	345.475	414.516	300.406	296.568	272.142	691.187	663.54	818.624
rpoS	KP1_RS20415	rpoS	RNA polymerase sigma factor RpoS	KP1_4373	KP1_RS20415	689.124	1.27538	0.201832	6.31902	2.63e-10	1.17e-08	518.233	434.875	584.882	617.319	700.344	543.088	372.144	389.193	417.018	1182.06	1239.7	1270.63
KP1_RS02005	KP1_RS02005	NA	co-chaperone GroES	KP1_0399	KP1_RS02005	785.688	1.54483	0.245412	6.29483	3.08e-10	1.34e-08	485.433	503.482	912.715	529.838	535.435	552.345	377.749	544.7	339.377	1694.75	1364.4	1588.03
murF	KP1_RS04380	murF	UDP-N-acetylmuramoyl-tripeptide--D-alanyl-D-alanine ligase	KP1_0908	KP1_RS04380	503.389	0.79673	0.126757	6.28551	3.27e-10	1.41e-08	431.861	445.941	332.799	432.453	489.51	427.888	418.102	385.794	460.24	707.054	743.639	765.389
KP1_RS11790	KP1_RS11790	NA	YdgA family protein	KP1_2523	KP1_RS11790	416.451	0.837847	0.133464	6.27773	3.44e-10	1.47e-08	381.568	368.482	350.184	340.021	356.956	389.83	337.396	285.521	322.568	712.012	555.226	597.646
KP1_RS11965	KP1_RS11965	NA	class I fumarate hydratase	KP1_2562	KP1_RS11965	892.084	0.957648	0.15263	6.27431	3.51e-10	1.49e-08	576.179	609.711	751.282	697.372	674.251	657.26	800.334	909.25	821.229	1458.73	1317.07	1432.34
rplA	KP1_RS01115	rplA	50S ribosomal protein L1	KP1_0218	KP1_RS01115	3432.33	1.38552	0.221111	6.26618	3.7e-10	1.55e-08	2851.37	2675.65	3477.01	2004.64	1856.8	1735.21	1953.76	2302.02	3159.25	6765.11	5896.32	6510.82
carA	KP1_RS04110	carA	glutamine-hydrolyzing carbamoyl-phosphate synthase small subunit	KP1_0853	KP1_RS04110	81.8821	1.91685	0.306614	6.25166	4.06e-10	1.69e-08	25.1463	34.3031	57.1223	46.2164	34.4432	37.0287	72.8596	56.0846	71.2372	196.349	152.915	198.88
lolA	KP1_RS08925	lolA	outer membrane lipoprotein chaperone LolA	KP1_1892	KP1_RS08925	315.424	1.16375	0.187944	6.192	5.94e-10	2.43e-08	221.944	163.77	243.391	203.022	227.534	249.944	240.997	294.019	320.967	555.33	509.716	554.455
hslO	KP1_RS23770	hslO	Hsp33 family molecular chaperone HslO	KP1_5103	KP1_RS23770	285.349	1.08739	0.177526	6.12526	9.05e-10	3.64e-08	258.023	180.368	254.567	262.443	193.09	158.401	216.337	228.587	252.132	443.272	507.895	469.077
acnB	KP1_RS04565	acnB	bifunctional aconitate hydratase 2/2-methylisocitrate dehydratase	KP1_0949	KP1_RS04565	2806.17	1.46098	0.240562	6.07319	1.25e-09	4.74e-08	1626.86	1355.53	2199.21	1531.74	1612.57	1443.09	2433.51	2789.78	2566.94	5694.12	4661.17	5759.5
KP1_RS17410	KP1_RS17410	NA	positive transcription regulator	KP1_3739	KP1_RS17410	15.9926	2.81073	0.464376	6.0527	1.42e-09	5.34e-08	3.27995	6.63932	7.45073	1.65059	3.1312	8.22861	8.96733	10.1972	8.00418	39.6664	55.5226	39.1734
rpmD	KP1_RS23410	rpmD	50S ribosomal protein L30	KP1_5021	KP1_RS23410	133.616	1.26641	0.209705	6.03899	1.55e-09	5.77e-08	96.212	75.2456	80.7163	81.704	100.198	104.915	114.333	88.3757	147.277	238.99	239.384	236.045
iolE	KP1_RS02770	iolE	myo-inosose-2 dehydratase	KP1_0564	KP1_RS02770	167.552	2.3144	0.383351	6.03729	1.57e-09	5.79e-08	95.1187	116.188	144.047	90.7822	90.8047	101.829	43.7157	28.892	46.4242	386.748	492.422	373.654
KP1_RS17400	KP1_RS17400	NA	response regulator transcription factor	KP1_3736	KP1_RS17400	25.8877	2.47467	0.410626	6.02659	1.67e-09	6.08e-08	7.65323	22.1311	19.8686	4.95176	12.5248	8.22861	15.6928	9.34743	9.60501	69.4162	51.8818	79.3513
clpB	KP1_RS19445	clpB	ATP-dependent chaperone ClpB	KP1_4170	KP1_RS19445	674.383	1.60115	0.267482	5.986	2.15e-09	7.63e-08	512.766	483.564	476.847	534.79	537.522	616.117	219.7	288.071	354.585	1426.01	1329.81	1312.81
rpsP	KP1_RS19535	rpsP	30S ribosomal protein S16	KP1_4187	KP1_RS19535	493.418	0.976809	0.163705	5.96688	2.42e-09	8.39e-08	369.541	398.359	394.889	371.382	365.306	353.83	350.847	394.291	575.5	835.97	752.741	758.357
trpA	KP1_RS10755	trpA	tryptophan synthase subunit alpha	KP1_2294	KP1_RS10755	207.574	0.922306	0.154984	5.95097	2.67e-09	9.18e-08	142.131	175.942	214.829	196.42	148.21	151.201	156.928	164.855	176.092	328.24	327.674	308.365
cgtA	KP1_RS22860	cgtA	Obg family GTPase CgtA	KP1_4902	KP1_RS22860	204.186	1.09763	0.184547	5.94773	2.72e-09	9.29e-08	172.744	149.385	119.212	155.98	170.128	199.544	122.18	147.859	192.1	300.473	374.095	346.534
KP1_RS09605	KP1_RS09605	NA	isochorismatase family protein	KP1_2040	KP1_RS09605	41.876	1.98453	0.333916	5.94321	2.79e-09	9.48e-08	17.4931	35.4097	29.8029	9.07822	29.2245	18.5144	25.7811	27.1925	24.8129	99.1661	75.5471	110.489
KP1_RS16295	KP1_RS16295	NA	bifunctional 4-hydroxy-2-oxoglutarate aldolase/2-dehydro-3-deoxy-phosphogluconate aldolase	KP1_3494	KP1_RS16295	217.916	0.941475	0.159372	5.9074	3.48e-09	1.14e-07	208.824	215.778	135.355	161.757	157.604	191.315	167.017	169.103	187.298	340.14	322.213	358.588
KP1_RS18560	KP1_RS18560	NA	Nramp family divalent metal transporter	KP1_3996	KP1_RS18560	98.5294	2.48279	0.420959	5.89792	3.68e-09	1.2e-07	66.6924	40.9425	76.9909	15.6806	15.656	29.8287	42.5948	56.9343	68.0355	258.823	282.164	228.009
tkt	KP1_RS10000	tkt	transketolase	KP1_2123	KP1_RS10000	553.01	1.59993	0.271463	5.89372	3.78e-09	1.22e-07	287.543	330.859	470.638	505.904	532.303	411.43	248.843	299.967	213.712	1130.49	983.023	1221.41
iolD	KP1_RS02755	iolD	3D-(3%2C5/4)-trihydroxycyclohexane-1%2C2-dione acylhydrolase (decyclizing)	KP1_0559	KP1_RS02755	442.829	1.54229	0.261877	5.88939	3.88e-09	1.24e-07	262.396	260.04	280.644	350.749	397.662	435.088	292.559	219.24	198.504	634.663	1196.92	785.477
mqo	KP1_RS12010	mqo	malate dehydrogenase (quinone)	KP1_2571	KP1_RS12010	58.3943	1.76584	0.300405	5.8782	4.15e-09	1.32e-07	27.3329	32.09	40.979	36.3129	50.0991	32.9144	40.353	25.493	43.2226	93.2161	189.323	89.3958
rpsE	KP1_RS23415	rpsE	30S ribosomal protein S5	KP1_5023	KP1_RS23415	1373.64	1.16878	0.199266	5.86545	4.48e-09	1.41e-07	990.546	1024.67	1139.96	777.426	893.435	804.346	1052.54	1168.43	1570.42	2478.16	2342.87	2240.92
KP1_RS20365	KP1_RS20365	NA	heme ABC transporter ATP-binding protein	KP1_4362	KP1_RS20365	60.1558	3.30746	0.574331	5.75879	8.47e-09	2.57e-07	21.8664	30.9835	28.5611	1.65059	17.7434	17.4858	35.8693	11.8967	3.20167	163.624	201.156	187.832
nhaA	KP1_RS04030	nhaA	Na+/H+ antiporter NhaA	KP1_0837	KP1_RS04030	78.6911	1.53138	0.265999	5.75709	8.56e-09	2.58e-07	64.5058	85.2046	62.0894	47.0417	51.1429	31.8859	56.0458	45.0376	39.2205	136.849	166.568	158.703
KP1_RS22105	KP1_RS22105	NA	accessory factor UbiK family protein	KP1_4738	KP1_RS22105	171.765	0.924185	0.163317	5.65883	1.52e-08	4.33e-07	150.878	102.909	130.388	137.824	144.035	140.915	131.147	164.005	159.283	297.498	261.229	241.067
dcyD	KP1_RS16570	dcyD	D-cysteine desulfhydrase	KP1_3548	KP1_RS16570	350.063	0.8045	0.142201	5.65748	1.54e-08	4.34e-07	270.05	232.376	293.062	315.262	272.414	326.059	347.484	313.564	284.148	560.288	468.756	517.29
otsA	KP1_RS16435	otsA	alpha%2Calpha-trehalose-phosphate synthase	KP1_3523	KP1_RS16435	259.096	0.842899	0.149588	5.63481	1.75e-08	4.86e-07	214.29	193.647	175.092	231.907	188.915	218.058	255.569	240.484	226.518	437.322	357.711	369.636
KP1_RS14060	KP1_RS14060	NA	LbetaH domain-containing protein	KP1_3009	KP1_RS14060	124.021	1.29814	0.231082	5.61768	1.94e-08	5.31e-07	95.1187	59.7539	79.4745	96.5592	104.373	108	71.7386	129.164	72.838	202.299	214.809	254.125
KP1_RS19505	KP1_RS19505	NA	PepSY domain-containing protein	KP1_4182	KP1_RS19505	411.512	1.22914	0.218918	5.61461	1.97e-08	5.37e-07	299.569	296.556	230.973	229.431	289.114	253.03	328.428	383.244	460.24	805.228	618.03	744.295
KP1_RS13870	KP1_RS13870	NA	TonB-dependent receptor	KP1_2972	KP1_RS13870	153.967	1.10307	0.197606	5.58217	2.38e-08	6.32e-07	127.918	139.426	121.695	87.481	101.242	97.7147	135.631	143.61	122.464	204.282	284.895	281.245
glnL	KP1_RS00150	glnL	nitrogen regulation protein NR(II)	KP1_0029	KP1_RS00150	328.407	0.9916	0.177671	5.58109	2.39e-08	6.32e-07	286.449	338.605	324.107	211.275	260.933	254.058	217.458	265.977	212.911	475.005	569.789	524.321
rpmA	KP1_RS22870	rpmA	50S ribosomal protein L27	KP1_4904	KP1_RS22870	210.276	1.52502	0.27499	5.54575	2.93e-08	7.61e-07	97.3053	73.0325	126.662	140.3	130.467	192.344	140.115	174.202	212.111	461.122	415.054	360.596
KP1_RS04120	KP1_RS04120	NA	YgdI/YgdR family lipoprotein	KP1_0855	KP1_RS04120	46.1634	1.67764	0.3054	5.49327	3.95e-08	1.01e-06	27.3329	13.2786	40.979	29.7105	30.2682	25.7144	39.2321	28.892	32.8171	67.4329	93.7512	124.551
rpsQ	KP1_RS23455	rpsQ	30S ribosomal protein S17	KP1_5033	KP1_RS23455	444.974	1.00148	0.183319	5.46305	4.68e-08	1.18e-06	336.742	377.335	324.107	367.255	346.519	278.744	289.196	353.503	527.475	701.104	714.512	723.202
KP1_RS14440	KP1_RS14440	NA	winged helix-turn-helix domain-containing protein	KP1_3087	KP1_RS14440	22.4732	3.44451	0.633026	5.44133	5.29e-08	1.32e-06	2.18664	0	3.72537	4.95176	2.08746	10.2858	14.5719	15.2958	4.80251	73.3829	70.0859	68.3024
KP1_RS11800	KP1_RS11800	NA	fumarate hydratase	KP1_2525	KP1_RS11800	673.734	1.05352	0.193969	5.43138	5.59e-08	1.38e-06	542.286	501.269	810.888	447.309	480.117	383.659	505.533	526.005	582.704	1132.48	1096.8	1075.76
KP1_RS05380	KP1_RS05380	NA	tRNA-Thr	KP1_6049	KP1_RS05380	37.2281	3.50192	0.646203	5.41923	5.99e-08	1.47e-06	22.9597	9.95898	11.1761	18.9817	8.34986	15.4286	4.48367	2.5493	0	159.657	93.7512	99.4402
KP1_RS02760	KP1_RS02760	NA	Gfo/Idh/MocA family oxidoreductase	KP1_0560	KP1_RS02760	167.338	1.77847	0.329482	5.39778	6.75e-08	1.65e-06	118.078	170.409	98.1013	117.192	130.467	127.543	65.0131	62.0329	48.8255	362.948	414.144	293.298
uspC	KP1_RS16430	uspC	universal stress protein UspC	KP1_3522	KP1_RS16430	164.561	0.989333	0.183775	5.38339	7.31e-08	1.78e-06	123.545	117.295	126.662	132.872	109.592	153.258	132.268	162.305	129.668	332.206	212.988	242.072
rplR	KP1_RS23420	rplR	50S ribosomal protein L18	KP1_5024	KP1_RS23420	1004.98	1.18212	0.219701	5.38058	7.42e-08	1.79e-06	751.109	688.276	752.524	630.524	627.283	574.974	765.586	802.179	1272.66	1959.52	1582.85	1652.32
KP1_RS16860	KP1_RS16860	NA	hypothetical protein	KP1_3607	KP1_RS16860	4.40643	6.58033	1.22814	5.35798	8.42e-08	2.02e-06	0	0	0	0	0	0	0	0	0	22.8082	20.0245	10.0445
KP1_RS17160	KP1_RS17160	NA	SDR family oxidoreductase	KP1_3678	KP1_RS17160	677.165	0.709318	0.132819	5.34047	9.27e-08	2.21e-06	557.592	574.301	738.864	664.361	564.659	546.174	493.203	554.047	566.696	988.686	940.243	937.149
secY	KP1_RS23400	secY	preprotein translocase subunit SecY	KP1_5019	KP1_RS23400	2717.83	0.889724	0.167005	5.32752	9.96e-08	2.34e-06	2193.2	2214.21	2267.51	1844.53	1957	1989.27	2197	2194.95	3303.32	4209.6	4133.25	4110.2
rpoB	KP1_RS01130	rpoB	DNA-directed RNA polymerase subunit beta	KP1_0222	KP1_RS01130	4122.88	0.607605	0.114121	5.32421	1.01e-07	2.37e-06	3758.83	3459.08	4106.6	3277.24	3546.6	3576.36	3227.12	3861.34	3996.49	6111.6	4922.4	5630.93
dnaK	KP1_RS04020	dnaK	molecular chaperone DnaK	KP1_0835	KP1_RS04020	1492.22	1.40035	0.264053	5.30327	1.14e-07	2.63e-06	1309.79	1263.68	1779.48	1005.21	932.053	1032.69	694.968	819.174	689.96	3041.42	2555.86	2782.32
proA	KP1_RS05385	proA	glutamate-5-semialdehyde dehydrogenase	KP1_1132	KP1_RS05385	444.137	0.920713	0.174237	5.28425	1.26e-07	2.89e-06	397.968	305.409	368.811	475.369	400.793	387.773	292.559	340.756	297.755	791.345	616.21	654.899
tig	KP1_RS06005	tig	trigger factor	KP1_1269	KP1_RS06005	2191.91	0.667062	0.127285	5.24067	1.6e-07	3.64e-06	1672.78	1739.5	2197.97	1691.02	1883.94	1765.04	1880.9	2083.63	2284.39	2937.3	3063.75	3102.74
rplP	KP1_RS23465	rplP	50S ribosomal protein L16	KP1_5035	KP1_RS23465	2831.29	0.839273	0.16101	5.21254	1.86e-07	4.2e-06	2258.79	2224.17	2613.97	2143.28	2053.02	1889.49	2395.4	2412.49	3291.32	4401.98	4036.76	4254.84
ftsZ	KP1_RS04425	ftsZ	cell division protein FtsZ	KP1_0917	KP1_RS04425	1659.01	0.577485	0.111131	5.19643	2.03e-07	4.51e-06	1533.93	1346.68	1513.74	1470.67	1553.07	1673.49	1286.81	1321.39	1595.23	2212.39	2316.47	2084.23
KP1_RS12015	KP1_RS12015	NA	LysR family transcriptional regulator	KP1_2572	KP1_RS12015	66.7873	1.30302	0.25156	5.17976	2.22e-07	4.89e-06	59.0392	53.1145	36.0119	50.3429	49.0554	40.1145	68.3759	37.3897	46.4242	113.049	92.841	155.689
KP1_RS15475	KP1_RS15475	NA	YchJ family protein	KP1_3318	KP1_RS15475	153.689	1.21066	0.234538	5.16189	2.44e-07	5.3e-06	137.758	94.057	131.63	93.2581	92.8922	68.9146	140.115	150.409	132.069	271.715	280.344	251.112
rpsF	KP1_RS02325	rpsF	30S ribosomal protein S6	KP1_0468	KP1_RS02325	1344.67	1.02205	0.198922	5.13794	2.78e-07	5.94e-06	957.746	871.964	1200.81	795.582	1005.11	816.689	1181.45	1374.07	1418.34	2215.37	2067.08	2231.88
KP1_RS11530	KP1_RS11530	NA	aldehyde dehydrogenase family protein	KP1_2465	KP1_RS11530	70.1484	1.6178	0.315303	5.13093	2.88e-07	6.14e-06	30.6129	50.9014	68.2984	39.614	28.1808	39.0859	75.1014	32.2911	52.8276	170.566	143.813	110.489
radA	KP1_RS03885	radA	DNA repair protein RadA	KP1_0805	KP1_RS03885	220.772	0.842697	0.164875	5.11113	3.2e-07	6.73e-06	190.237	174.835	158.949	204.673	185.784	240.687	152.445	151.258	198.504	334.19	322.213	335.485
lon	KP1_RS06020	lon	endopeptidase La	KP1_1272	KP1_RS06020	952.825	0.943266	0.184548	5.11124	3.2e-07	6.73e-06	1031	942.783	879.186	703.975	699.3	745.718	669.187	533.653	764.399	1470.63	1505.48	1488.59
KP1_RS19865	KP1_RS19865	NA	hypothetical protein	KP1_4259	KP1_RS19865	30.4903	1.4378	0.282316	5.09289	3.53e-07	7.31e-06	20.773	15.4917	19.8686	22.2829	20.8746	23.6572	23.5392	28.892	16.8088	51.5664	71.9063	50.2223
anmK	KP1_RS14245	anmK	anhydro-N-acetylmuramic acid kinase	KP1_3050	KP1_RS14245	250.444	1.02095	0.200711	5.08666	3.64e-07	7.52e-06	159.624	174.835	295.546	170.01	164.91	175.886	211.853	227.737	212.911	357.989	405.042	448.988
azoR	KP1_RS11625	azoR	FMN-dependent NADH-azoreductase	KP1_2486	KP1_RS11625	146.237	0.832122	0.163784	5.0806	3.76e-07	7.72e-06	123.545	132.786	114.245	126.27	111.679	123.429	102.003	156.357	110.458	196.349	235.743	221.983
KP1_RS21645	KP1_RS21645	NA	oxidative stress defense protein	KP1_4639	KP1_RS21645	1064.28	0.84466	0.167022	5.05719	4.25e-07	8.54e-06	797.029	692.702	813.372	1001.08	1128.27	1020.35	743.168	842.968	949.295	1434.93	1800.39	1547.85
KP1_RS13865	KP1_RS13865	NA	YncE family protein	KP1_2971	KP1_RS13865	199.207	2.44584	0.484556	5.04759	4.47e-07	8.94e-06	127.918	101.803	115.486	42.0899	40.7055	14.4001	118.817	156.357	131.268	469.055	535.201	537.379
glnQ	KP1_RS08475	glnQ	glutamine ABC transporter ATP-binding protein GlnQ	KP1_1795	KP1_RS08475	177.011	1.37352	0.272468	5.04104	4.63e-07	9.18e-06	133.385	190.327	182.543	108.113	116.898	69.9432	128.905	119.817	91.2476	274.69	386.838	321.423
rplS	KP1_RS19520	rplS	50S ribosomal protein L19	KP1_4184	KP1_RS19520	799.901	0.995941	0.19878	5.01027	5.44e-07	1.05e-05	616.631	577.621	868.01	538.916	510.385	487.545	616.504	669.616	880.459	1340.73	1218.77	1273.64
mukB	KP1_RS09070	mukB	chromosome partition protein MukB	KP1_1924	KP1_RS09070	1217.54	0.561607	0.112352	4.99865	5.77e-07	1.12e-05	1180.78	1008.07	1143.69	1175.22	1089.66	1109.83	981.923	942.39	1160.61	1643.18	1454.51	1720.62
nuoL	KP1_RS18165	nuoL	NADH-quinone oxidoreductase subunit L	KP1_3910	KP1_RS18165	619.799	0.798953	0.160302	4.98404	6.23e-07	1.2e-05	593.672	575.408	399.856	545.518	573.009	560.574	423.706	440.179	594.71	851.836	884.721	994.402
hrpA	KP1_RS11630	hrpA	ATP-dependent RNA helicase HrpA	KP1_2487	KP1_RS11630	899.337	0.652487	0.131411	4.96524	6.86e-07	1.3e-05	700.817	671.678	840.691	885.539	677.382	782.746	757.739	853.165	910.075	1308	1158.69	1245.51
KP1_RS11440	KP1_RS11440	NA	hypothetical protein	KP1_2446	KP1_RS11440	64.2577	1.61895	0.326345	4.96085	7.02e-07	1.32e-05	34.9862	26.5573	42.2208	57.7705	64.7114	59.6574	21.2974	36.5399	36.8192	165.607	107.404	117.52
KP1_RS12185	KP1_RS12185	NA	universal stress protein	KP1_2611	KP1_RS12185	166.628	1.00488	0.202586	4.96028	7.04e-07	1.32e-05	113.705	127.254	106.794	128.746	136.729	105.943	151.324	192.897	133.67	231.057	263.05	308.365
nrdF	KP1_RS19920	nrdF	class 1b ribonucleoside-diphosphate reductase subunit beta	KP1_4270	KP1_RS19920	38.2352	1.83569	0.371705	4.93856	7.87e-07	1.47e-05	28.4263	47.5818	29.8029	18.1564	15.656	19.5429	13.451	13.5963	24.0125	97.1827	80.0982	71.3157
KP1_RS11740	KP1_RS11740	NA	DUF1398 domain-containing protein	KP1_2512	KP1_RS11740	232.184	0.991636	0.20107	4.93179	8.15e-07	1.51e-05	211.01	160.45	192.477	216.227	156.56	149.144	178.226	266.827	144.075	378.814	347.699	384.703
KP1_RS21080	KP1_RS21080	NA	NADP(H)-dependent aldo-keto reductase	KP1_4515	KP1_RS21080	390.745	0.911264	0.185513	4.91214	9.01e-07	1.66e-05	313.782	334.179	339.008	227.781	275.545	281.83	312.736	405.338	391.404	669.371	505.164	632.802
rpsL	KP1_RS23540	rpsL	30S ribosomal protein S12	KP1_5054	KP1_RS23540	1581.14	0.791602	0.161555	4.89991	9.59e-07	1.75e-05	1596.24	1249.3	1563.41	1066.28	1139.76	1216.81	1238.61	1320.54	1640.86	2603.11	2196.33	2142.49
rplE	KP1_RS23440	rplE	50S ribosomal protein L5	KP1_5029	KP1_RS23440	1405.21	1.04962	0.214371	4.89631	9.77e-07	1.77e-05	1121.74	998.111	916.44	880.587	977.977	877.375	1189.29	1209.22	1805.74	2495.02	2118.96	2272.06
lldD	KP1_RS15135	lldD	FMN-dependent L-lactate dehydrogenase LldD	KP1_3241	KP1_RS15135	3612.48	0.566362	0.115872	4.88783	1.02e-06	1.83e-05	3555.47	3152.57	3624.78	3379.57	3274.19	3286.3	2759.7	3123.74	2867.9	5093.17	4244.29	4988.08
cobB	KP1_RS09950	cobB	NAD-dependent protein deacylase	KP1_2111	KP1_RS09950	168.264	0.812005	0.166624	4.87327	1.1e-06	1.96e-05	120.265	140.532	137.839	155.155	155.516	174.858	104.245	132.563	152.079	248.907	252.127	245.085
rfbA	KP1_RS00735	rfbA	glucose-1-phosphate thymidylyltransferase RfbA	KP1_0151	KP1_RS00735	127.454	1.08564	0.224817	4.82897	1.37e-06	2.41e-05	102.772	78.5653	79.4745	124.619	108.548	145.029	82.9478	73.9296	99.2518	218.165	191.143	224.996
ghoS	KP1_RS15350	ghoS	type V toxin-antitoxin system endoribonuclease antitoxin GhoS	KP1_3291	KP1_RS15350	39.7855	1.42745	0.296956	4.80693	1.53e-06	2.67e-05	25.1463	37.6228	28.5611	23.9335	25.0496	30.8573	26.902	30.5916	23.2121	56.5247	55.5226	113.502
iolC	KP1_RS02745	iolC	5-dehydro-2-deoxygluconokinase	KP1_0558	KP1_RS02745	596.689	1.74431	0.363977	4.79235	1.65e-06	2.86e-05	313.782	254.507	285.611	598.337	699.3	530.745	285.834	217.54	196.903	1133.47	1479.09	1165.16
KP1_RS12425	KP1_RS12425	NA	PhzF family phenazine biosynthesis protein	KP1_2664	KP1_RS12425	200.878	0.718517	0.150143	4.78556	1.71e-06	2.92e-05	159.624	150.491	217.313	151.029	186.828	161.486	178.226	188.648	164.086	282.623	304.009	266.178
rplU	KP1_RS22875	rplU	50S ribosomal protein L21	KP1_4907	KP1_RS22875	666.527	1.42951	0.298685	4.78603	1.7e-06	2.92e-05	239.437	221.311	604.751	458.037	423.755	474.174	545.886	665.367	581.103	1328.83	1282.48	1173.19
glnP	KP1_RS08480	glnP	glutamine ABC transporter permease GlnP	KP1_1796	KP1_RS08480	121.218	1.08669	0.227045	4.78621	1.7e-06	2.92e-05	111.518	85.2046	146.531	82.5293	82.4548	74.0575	75.1014	93.4743	101.653	164.616	227.552	209.929
rplC	KP1_RS23500	rplC	50S ribosomal protein L3	KP1_5044	KP1_RS23500	1190.61	1.13477	0.237365	4.78072	1.75e-06	2.98e-05	914.014	873.07	1132.51	604.114	709.738	640.803	905.7	1125.94	1343.1	2271.89	1894.14	1872.29
erpA	KP1_RS04835	erpA	iron-sulfur cluster insertion protein ErpA	KP1_1009	KP1_RS04835	117.08	1.15197	0.241926	4.76167	1.92e-06	3.27e-05	74.3456	71.926	124.179	71.8005	94.9796	79.2004	65.0131	104.521	120.863	240.974	188.413	168.747
KP1_RS21075	KP1_RS21075	NA	YgdI/YgdR family lipoprotein	KP1_4514	KP1_RS21075	92.8404	1.59838	0.336533	4.74956	2.04e-06	3.42e-05	55.7592	32.09	59.6059	31.3611	79.3236	44.2288	63.8922	87.5259	100.052	160.649	195.694	203.903
fepA	KP1_RS07255	fepA	siderophore enterobactin receptor FepA	KP1_1547	KP1_RS07255	224.612	2.3374	0.496739	4.70549	2.53e-06	4.2e-05	106.052	146.065	137.839	45.3911	22.9621	34.9716	156.928	178.451	175.291	482.939	619.85	588.606
ompA	KP1_RS09230	ompA	porin OmpA	KP1_1958	KP1_RS09230	12040.5	0.965895	0.205451	4.70134	2.58e-06	4.27e-05	6757.8	6118.13	9438.84	10995.4	10518.7	10357.8	9608.49	11137.9	12574.6	20118.8	18112.2	18747
KP1_RS16725	KP1_RS16725	NA	Na+/H+ antiporter	KP1_3578	KP1_RS16725	33.4418	1.45828	0.310872	4.69093	2.72e-06	4.48e-05	25.1463	19.918	17.385	15.6806	16.6997	25.7144	22.4183	30.5916	35.2184	51.5664	64.6246	76.338
glnH	KP1_RS08485	glnH	glutamine ABC transporter substrate-binding protein GlnH	KP1_1797	KP1_RS08485	251.626	1.16946	0.249516	4.6869	2.77e-06	4.55e-05	207.73	171.516	307.964	122.969	170.128	172.801	227.546	209.892	136.871	383.773	501.524	406.801
betI	KP1_RS07170	betI	transcriptional regulator BetI	KP1_1530	KP1_RS07170	249.197	1.15064	0.246421	4.66939	3.02e-06	4.89e-05	179.304	147.172	213.588	142.776	131.51	154.286	214.095	242.183	292.953	377.823	429.617	465.059
KP1_RS14115	KP1_RS14115	NA	metal/formaldehyde-sensitive transcriptional repressor	KP1_3021	KP1_RS14115	75.8898	1.50498	0.322894	4.66091	3.15e-06	5.04e-05	49.1993	35.4097	52.1551	33.837	62.6239	25.7144	62.7713	87.5259	58.4305	160.649	163.837	118.525
KP1_RS22525	KP1_RS22525	NA	LysR family transcriptional regulator	KP1_4831	KP1_RS22525	100.735	0.810801	0.174908	4.6356	3.56e-06	5.68e-05	99.4919	90.7374	59.6059	97.3845	81.4111	81.2575	82.9478	88.3757	80.8422	149.741	148.364	148.658
KP1_RS19900	KP1_RS19900	NA	carboxymuconolactone decarboxylase family protein	KP1_4266	KP1_RS19900	44.2225	2.4501	0.529786	4.62469	3.75e-06	5.96e-05	6.55991	8.85242	33.5283	7.42763	10.4373	17.4858	38.1112	42.4883	23.2121	100.158	93.7512	148.658
fhuF	KP1_RS03765	fhuF	siderophore-iron reductase FhuF	KP1_0781	KP1_RS03765	180.722	1.78075	0.385281	4.62195	3.8e-06	6.02e-05	145.411	163.77	136.597	51.1681	53.2303	43.2002	135.631	132.563	149.678	400.631	403.221	353.565
rpsK	KP1_RS23390	rpsK	30S ribosomal protein S11	KP1_5017	KP1_RS23390	1541.51	0.972458	0.210433	4.62123	3.81e-06	6.02e-05	1070.36	1105.45	1359.76	972.195	1095.92	912.347	1294.66	1470.1	1901.79	2588.23	2382.92	2344.38
KP1_RS13320	KP1_RS13320	NA	LysR family transcriptional regulator	KP1_2854	KP1_RS13320	41.0512	1.4921	0.32299	4.61965	3.84e-06	6.05e-05	41.5461	12.1721	26.0776	42.9152	33.3994	22.6287	29.1438	22.9437	23.2121	73.3829	82.8288	82.3646
iscA	KP1_RS19155	iscA	iron-sulfur cluster assembly protein IscA	KP1_4112	KP1_RS19155	140.764	0.750874	0.162723	4.61442	3.94e-06	6.18e-05	107.145	127.254	122.937	116.366	111.679	129.601	126.664	100.272	140.073	236.015	179.311	191.849
tonB	KP1_RS15360	tonB	TonB system transport protein TonB	KP1_3293	KP1_RS15360	623.317	1.64067	0.356037	4.60815	4.06e-06	6.35e-05	560.872	486.883	550.112	203.022	166.997	212.915	461.818	512.409	513.068	1322.88	1165.97	1322.86
KP1_RS14300	KP1_RS14300	NA	alkene reductase	KP1_3062	KP1_RS14300	139.859	0.924183	0.200688	4.60507	4.12e-06	6.4e-05	86.3721	102.909	162.674	103.987	114.811	87.429	117.696	115.568	136.871	214.199	214.809	220.978
rpsM	KP1_RS23395	rpsM	30S ribosomal protein S13	KP1_5018	KP1_RS23395	969.638	1.03339	0.225463	4.58342	4.57e-06	7.06e-05	602.418	553.277	927.616	626.397	657.551	620.231	845.171	932.193	1151	1624.34	1525.51	1569.95
rplN	KP1_RS23450	rplN	50S ribosomal protein L14	KP1_5031	KP1_RS23450	1987.75	1.06023	0.231613	4.57761	4.7e-06	7.2e-05	1439.9	1313.48	1365.97	1288.28	1368.33	1366.98	1421.32	1674.89	2831.08	3475.77	3113.82	3193.14
hslV	KP1_RS00415	hslV	ATP-dependent protease subunit HslV	KP1_0088	KP1_RS00415	141.251	1.34824	0.296302	4.55024	5.36e-06	8.12e-05	122.452	91.8439	199.928	88.3063	88.7172	68.9146	71.7386	88.3757	97.651	318.323	225.731	233.032
mliC	KP1_RS14240	mliC	C-type lysozyme inhibitor	KP1_3049	KP1_RS14240	48.3942	1.66621	0.366534	4.54586	5.47e-06	8.27e-05	17.4931	11.0655	26.0776	28.8852	38.6181	33.943	33.6275	45.8874	45.6238	102.141	72.8165	124.551
KP1_RS25175	KP1_RS25175	NA	GNAT family N-acetyltransferase	KP1_5403	KP1_RS25175	43.261	1.83291	0.403982	4.53711	5.7e-06	8.59e-05	45.9194	45.3687	14.9015	12.3794	18.7872	19.5429	26.902	16.1456	37.6196	101.149	91.0206	89.3958
rplD	KP1_RS23495	rplD	50S ribosomal protein L4	KP1_5042	KP1_RS23495	2662.4	1.10502	0.243786	4.53274	5.82e-06	8.74e-05	1918.77	2143.39	2482.34	1344.4	1493.58	1420.46	2220.54	2559.5	3023.98	4884.92	4041.32	4415.55
KP1_RS05655	KP1_RS05655	NA	YaiI/YqxD family protein	KP1_1189	KP1_RS05655	148.759	0.762404	0.168918	4.51347	6.38e-06	9.52e-05	135.571	108.442	94.3759	122.969	122.117	121.372	151.324	137.662	145.676	196.349	230.282	218.969
tkt	KP1_RS21680	tkt	transketolase	KP1_4645	KP1_RS21680	3410.95	0.839166	0.186098	4.50927	6.51e-06	9.67e-05	2259.89	2138.97	2391.69	3588.37	3453.71	3442.64	2582.59	2922.35	2859.09	5508.67	4432.7	5350.69
KP1_RS19500	KP1_RS19500	NA	OmpA family protein	KP1_4181	KP1_RS19500	130.169	0.91615	0.203779	4.49581	6.93e-06	0.00010268	96.212	127.254	94.3759	108.113	103.329	70.9717	96.3988	141.911	119.262	211.224	182.041	210.934
prmA	KP1_RS23245	prmA	50S ribosomal protein L11 methyltransferase	KP1_4986	KP1_RS23245	172.866	0.760598	0.169284	4.49303	7.02e-06	0.000103693	169.464	182.581	116.728	147.727	135.685	138.858	123.301	157.207	153.68	273.698	258.499	216.961
otsB	KP1_RS16440	otsB	trehalose-phosphatase	KP1_3524	KP1_RS16440	149.637	0.935198	0.209539	4.46313	8.08e-06	0.000118137	124.638	82.9915	111.761	157.631	110.636	156.344	93.0361	135.113	123.264	248.907	210.258	241.067
hupB	KP1_RS06025	hupB	DNA-binding protein HU-beta	KP1_1273	KP1_RS06025	615.738	0.555501	0.124681	4.45539	8.37e-06	0.000122093	556.499	499.055	502.924	500.127	578.228	569.831	511.138	554.897	685.158	821.095	778.226	831.682
tal	KP1_RS03990	tal	transaldolase	KP1_0827	KP1_RS03990	3364.13	0.608179	0.13659	4.45258	8.48e-06	0.000123305	2837.16	2660.15	3280.81	3309.42	3540.34	3159.79	2403.24	2574.79	3002.37	4651.88	4317.11	4632.51
ftsK	KP1_RS08920	ftsK	DNA translocase FtsK	KP1_1891	KP1_RS08920	1364.21	0.522281	0.117713	4.4369	9.13e-06	0.000131802	1248.57	1032.41	1168.52	1210.7	1233.69	1117.03	1310.35	1292.49	1455.16	1803.83	1656.58	1841.15
KP1_RS24110	KP1_RS24110	NA	DcrB family lipoprotein	KP1_5175	KP1_RS24110	1364.61	0.522712	0.118132	4.42481	9.65e-06	0.00013853	1169.85	1005.86	1154.86	1353.48	1175.24	1258.98	1262.15	1398.71	1291.87	1878.21	1775.81	1650.31
KP1_RS23955	KP1_RS23955	NA	DUF2756 family protein	KP1_5142	KP1_RS23955	323.652	0.939855	0.21249	4.42306	9.73e-06	0.000139221	379.381	261.147	255.808	300.407	256.758	255.087	195.039	170.803	294.554	534.505	485.14	495.192
KP1_RS04980	KP1_RS04980	NA	VOC family protein	KP1_1045	KP1_RS04980	36.831	1.53136	0.346568	4.41864	9.93e-06	0.000141652	19.6797	11.0655	32.2865	26.4094	18.7872	30.8573	14.5719	31.4413	39.2205	77.3495	70.9961	69.3068
gcvH	KP1_RS21585	gcvH	glycine cleavage system protein GcvH	KP1_4626	KP1_RS21585	467.522	0.745519	0.168755	4.41777	9.97e-06	0.000141782	474.5	503.482	401.098	420.074	383.05	358.973	275.745	386.644	395.406	622.763	675.373	713.157
mutY	KP1_RS21820	mutY	A/G-specific adenine glycosylase	KP1_4673	KP1_RS21820	171.047	1.09716	0.249114	4.40423	1.06e-05	0.000149538	121.358	105.123	124.179	114.716	112.723	102.858	134.51	233.686	148.077	244.94	323.123	287.272
nagK	KP1_RS09945	nagK	N-acetylglucosamine kinase	KP1_2110	KP1_RS09945	95.8205	0.805695	0.183906	4.381	1.18e-05	0.000165387	96.212	95.1636	78.2327	90.7822	75.1487	62.7431	69.4968	73.0799	85.6447	137.841	152.915	132.587
KP1_RS09310	KP1_RS09310	NA	peptide ABC transporter substrate-binding protein	KP1_1974	KP1_RS09310	113.713	0.858393	0.195924	4.38126	1.18e-05	0.000165387	71.0657	111.762	73.2655	78.4028	111.679	86.4004	107.608	101.122	108.857	160.649	172.939	180.8
rimL	KP1_RS14065	rimL	50S ribosomal protein L7/L12-serine acetyltransferase	KP1_3010	KP1_RS14065	76.6791	1.64126	0.376185	4.3629	1.28e-05	0.000179144	26.2396	32.09	57.1223	94.0834	64.7114	75.086	32.5066	28.892	40.0209	161.641	161.107	146.649
entH	KP1_RS07320	entH	proofreading thioesterase EntH	KP1_1562	KP1_RS07320	76.0082	2.0301	0.465634	4.35987	1.3e-05	0.000180375	53.5726	53.1145	60.8476	16.5059	12.5248	14.4001	50.4412	71.3803	53.628	185.441	167.478	172.765
KP1_RS11395	KP1_RS11395	NA	aminotransferase class I/II-fold pyridoxal phosphate-dependent enzyme	KP1_2435	KP1_RS11395	37.6782	1.43811	0.330842	4.34682	1.38e-05	0.000189325	27.3329	30.9835	21.1104	30.5358	13.5685	14.4001	35.8693	28.892	34.418	54.5413	70.0859	90.4002
KP1_RS17725	KP1_RS17725	NA	CidA/LrgA family protein	KP1_3809	KP1_RS17725	388.75	0.686884	0.158081	4.34513	1.39e-05	0.000189651	341.115	319.794	304.238	368.906	332.951	305.487	275.745	340.756	445.032	612.846	488.781	529.344
KP1_RS02650	KP1_RS02650	NA	YhcH/YjgK/YiaL family protein	KP1_0538	KP1_RS02650	132.633	1.19303	0.275119	4.33642	1.45e-05	0.000196736	84.1855	97.3767	110.519	130.396	146.122	126.515	53.804	66.2817	88.0459	244.94	228.462	214.952
KP1_RS21535	KP1_RS21535	NA	hemolysin III family protein	KP1_4615	KP1_RS21535	186.64	0.989532	0.228722	4.32635	1.52e-05	0.000205337	156.344	142.745	181.301	100.686	117.942	118.286	165.896	218.39	146.476	254.857	330.405	306.356
nlpD	KP1_RS20420	nlpD	murein hydrolase activator NlpD	KP1_4374	KP1_RS20420	1065.58	0.806188	0.186632	4.31967	1.56e-05	0.000210404	709.563	567.662	1076.63	1036.57	986.327	957.604	886.645	1004.42	852.445	1607.48	1466.34	1635.24
galM	KP1_RS08090	galM	galactose-1-epimerase	KP1_1714	KP1_RS08090	241.468	1.0105	0.234134	4.3159	1.59e-05	0.000212807	198.984	220.204	240.907	203.022	243.19	195.429	172.621	137.662	122.464	410.548	288.535	464.054
KP1_RS06370	KP1_RS06370	NA	SPFH/Band 7/PHB domain protein	KP1_1346	KP1_RS06370	447.02	0.91846	0.21281	4.31587	1.59e-05	0.000212807	402.341	346.351	568.739	335.894	325.644	238.63	363.177	379.845	331.373	771.512	659.9	640.837
KP1_RS05920	KP1_RS05920	NA	Gfo/Idh/MocA family oxidoreductase	KP1_1248	KP1_RS05920	318.223	1.80055	0.417461	4.31309	1.61e-05	0.000214247	165.091	146.065	108.036	275.648	408.099	341.487	108.729	109.62	104.054	681.271	722.704	647.868
ssb1	KP1_RS01525	ssb1	single-stranded DNA-binding protein SSB1	KP1_0302	KP1_RS01525	739.185	0.465127	0.107858	4.31241	1.61e-05	0.000214279	683.324	598.645	783.569	659.409	615.802	646.974	700.573	729.949	657.143	953.978	914.757	926.1
KP1_RS06100	KP1_RS06100	NA	MGMT family protein	KP1_1289	KP1_RS06100	189.117	0.851753	0.19764	4.30962	1.64e-05	0.00021638	206.637	195.86	117.97	160.107	144.035	142.972	133.389	128.315	187.298	267.748	276.703	308.365
tkt	KP1_RS18860	tkt	transketolase	KP1_4050	KP1_RS18860	192.894	0.975919	0.227212	4.29518	1.75e-05	0.000227746	141.038	150.491	85.6834	185.691	212.921	184.115	151.324	158.056	128.067	329.231	295.817	292.294
rplV	KP1_RS23475	rplV	50S ribosomal protein L22	KP1_5037	KP1_RS23475	1904.55	0.918018	0.214622	4.27736	1.89e-05	0.000243198	1399.45	1337.82	1860.2	1095.99	1227.43	1272.35	1725.09	2000.35	2103.5	3319.09	2649.61	2863.68
KP1_RS10715	KP1_RS10715	NA	SDR family NAD(P)-dependent oxidoreductase	KP1_2285	KP1_RS10715	44.6146	1.18698	0.277709	4.27419	1.92e-05	0.000246001	52.4793	46.4752	36.0119	29.7105	22.9621	24.6858	29.1438	29.7418	33.6175	75.3662	72.8165	82.3646
sodB	KP1_RS14330	sodB	superoxide dismutase [Fe]	KP1_3068	KP1_RS14330	2421.33	1.57775	0.370352	4.26013	2.04e-05	0.000261262	775.162	754.669	1208.26	2640.94	2727.27	2482.98	1201.62	1378.32	1394.33	5089.2	4632.04	4771.12
csdA	KP1_RS20735	csdA	cysteine desulfurase CsdA	KP1_4441	KP1_RS20735	196.709	0.904305	0.213465	4.23631	2.27e-05	0.00028815	156.344	154.917	134.113	142.776	142.991	122.401	240.997	168.254	190.499	359.973	253.948	293.298
KP1_RS07205	KP1_RS07205	NA	SDR family oxidoreductase	KP1_1537	KP1_RS07205	64.9275	1.84324	0.435639	4.23112	2.33e-05	0.00029407	37.1728	38.7294	23.594	20.6323	14.6122	25.7144	66.1341	76.4789	51.2267	131.891	110.135	182.809
nuoK	KP1_RS18170	nuoK	NADH-quinone oxidoreductase subunit NuoK	KP1_3911	KP1_RS18170	54.3732	1.03008	0.243579	4.22895	2.35e-05	0.000296104	53.5726	44.2621	36.0119	33.837	64.7114	42.1716	35.8693	35.6902	42.4221	81.3162	89.2002	93.4136
uspE	KP1_RS11880	uspE	universal stress protein UspE	KP1_2543	KP1_RS11880	728.14	0.692672	0.163941	4.22514	2.39e-05	0.000299504	703.003	535.572	552.596	511.681	565.703	606.86	739.805	820.874	641.935	1070.99	1039.46	949.202
rplB	KP1_RS23485	rplB	50S ribosomal protein L2	KP1_5040	KP1_RS23485	3919.17	1.01686	0.24214	4.19946	2.68e-05	0.000331035	3138.92	2843.84	3873.14	2182.07	2328.57	1982.07	3495.02	3738.97	4503.15	6977.32	5597.77	6369.2
nfuA	KP1_RS23835	nfuA	Fe-S biogenesis protein NfuA	KP1_5118	KP1_RS23835	166.635	0.79629	0.190113	4.18851	2.81e-05	0.000345553	169.464	160.45	181.301	143.601	146.122	113.143	126.664	104.521	122.464	237.999	235.743	258.143
def	KP1_RS23340	def	peptide deformylase	KP1_5005	KP1_RS23340	483.026	0.685572	0.163769	4.18621	2.84e-05	0.000348137	393.594	312.048	502.924	373.858	385.137	421.716	423.706	418.935	541.082	708.046	655.349	659.922
KP1_RS00610	KP1_RS00610	NA	DUF413 domain-containing protein	KP1_0125	KP1_RS00610	276.289	0.823876	0.197048	4.18111	2.9e-05	0.00035259	254.743	262.253	271.952	236.034	256.758	219.087	137.873	203.094	243.327	424.431	345.878	460.037
entA	KP1_RS07315	entA	2%2C3-dihydro-2%2C3-dihydroxybenzoate dehydrogenase EntA	KP1_1560	KP1_RS07315	104.201	1.62263	0.388876	4.17262	3.01e-05	0.000363725	97.3053	95.1636	67.0566	24.7588	39.6618	34.9716	98.6406	64.5822	95.2497	218.165	164.747	250.107
pheT	KP1_RS15305	pheT	phenylalanine--tRNA ligase subunit beta	KP1_3279	KP1_RS15305	824.146	0.67348	0.162054	4.15591	3.24e-05	0.000389312	804.682	736.964	709.061	910.298	742.093	763.203	535.798	622.878	631.53	1181.07	1016.7	1235.47
dnaJ	KP1_RS04025	dnaJ	molecular chaperone DnaJ	KP1_0836	KP1_RS04025	383.826	1.05521	0.253873	4.15645	3.23e-05	0.000389312	405.621	375.121	454.495	293.804	247.364	265.373	206.249	238.784	235.323	700.112	490.601	693.068
gltA	KP1_RS07915	gltA	citrate (Si)-synthase	KP1_1682	KP1_RS07915	910.481	0.656945	0.158627	4.14145	3.45e-05	0.000412512	828.735	733.645	1130.03	724.607	754.618	722.06	728.596	787.733	753.193	1094.79	1348.93	1318.84
rpmF	KP1_RS09785	rpmF	50S ribosomal protein L32	KP1_2078	KP1_RS09785	517.567	0.822985	0.199468	4.12591	3.69e-05	0.000437961	371.728	326.433	422.208	405.219	408.099	466.974	351.968	497.963	654.742	802.253	731.806	771.415
rplF	KP1_RS23425	rplF	50S ribosomal protein L6	KP1_5025	KP1_RS23425	1753.98	0.987739	0.24059	4.10548	4.03e-05	0.000473612	1193.9	1112.09	1681.38	1058.03	1040.6	1014.18	1660.08	1956.16	1954.62	2912.51	2676.92	2787.34
nuoJ	KP1_RS18175	nuoJ	NADH-quinone oxidoreductase subunit J	KP1_3913	KP1_RS18175	249.295	0.678244	0.165553	4.09685	4.19e-05	0.000489107	223.037	241.229	188.752	231.907	204.571	262.287	208.49	186.949	203.306	375.839	269.421	395.752
KP1_RS16020	KP1_RS16020	NA	YcgN family cysteine cluster protein	KP1_3440	KP1_RS16020	322.274	1.41113	0.344493	4.09625	4.2e-05	0.000489126	169.464	200.286	142.806	152.679	185.784	121.372	343	381.545	352.184	681.271	583.442	553.45
KP1_RS18555	KP1_RS18555	NA	DUF2502 domain-containing protein	KP1_3995	KP1_RS18555	44.3726	1.59413	0.389403	4.09378	4.24e-05	0.00049311	27.3329	25.4507	18.6268	18.1564	25.0496	15.4286	33.6275	42.4883	58.4305	96.1911	107.404	64.2846
gcvP	KP1_RS21580	gcvP	aminomethyl-transferring glycine dehydrogenase	KP1_4625	KP1_RS21580	1833.49	0.732497	0.180499	4.05819	4.95e-05	0.000563201	2013.89	1798.15	1923.53	1629.95	1444.53	1476.01	1221.8	1188.82	1463.96	2840.12	2318.3	2682.88
KP1_RS21575	KP1_RS21575	NA	SDR family oxidoreductase	KP1_4624	KP1_RS21575	94.2759	0.860019	0.212167	4.0535	5.05e-05	0.000570359	76.5323	57.5408	84.4416	70.1499	56.3615	91.5433	96.3988	80.7278	91.2476	141.807	162.017	122.543
mrdB	KP1_RS07585	mrdB	peptidoglycan glycosyltransferase MrdB	KP1_1621	KP1_RS07585	54.9722	0.912659	0.225962	4.039	5.37e-05	0.000602717	52.4793	58.6473	36.0119	43.7405	41.7493	32.9144	51.5621	44.1878	44.023	84.2912	74.6369	95.4225
fusA	KP1_RS23530	fusA	elongation factor G	KP1_5050	KP1_RS23530	8722.15	0.667349	0.165944	4.02152	5.78e-05	0.000639416	6615.67	6525.34	9324.59	6554.47	6890.72	6409.06	7617.75	9192.77	9305.66	12969.9	10973.4	12286.4
KP1_RS22495	KP1_RS22495	NA	DUF883 domain-containing protein	KP1_4824	KP1_RS22495	278.277	0.884803	0.220273	4.01685	5.9e-05	0.000650341	191.331	172.622	319.14	275.648	308.945	236.572	187.193	192.047	184.096	422.447	431.438	417.85
rplI	KP1_RS02340	rplI	50S ribosomal protein L9	KP1_0472	KP1_RS02340	594.17	0.628098	0.156514	4.01304	5.99e-05	0.000658071	460.287	448.154	603.509	488.573	556.309	591.431	428.19	491.165	637.933	853.82	856.504	714.162
rplO	KP1_RS23405	rplO	50S ribosomal protein L15	KP1_5020	KP1_RS23405	790.037	0.9289	0.232117	4.00185	6.28e-05	0.000686683	720.496	577.621	794.745	379.635	494.729	499.888	743.168	845.517	744.388	1338.74	1230.6	1110.92
KP1_RS15215	KP1_RS15215	NA	FAD-binding oxidoreductase	KP1_3259	KP1_RS15215	235.355	0.66711	0.167267	3.98829	6.66e-05	0.000721982	198.984	189.221	203.653	225.305	251.539	155.315	211.853	176.751	233.722	293.532	316.752	367.628
phoH	KP1_RS09590	phoH	phosphate starvation-inducible protein PhoH	KP1_2038	KP1_RS09590	71.7895	0.986069	0.248174	3.97329	7.09e-05	0.000763575	47.0127	60.8604	58.3641	80.8787	46.9679	66.8574	36.9902	53.5353	66.4347	121.974	91.0206	130.578
KP1_RS04410	KP1_RS04410	NA	D-alanine--D-alanine ligase	KP1_0914	KP1_RS04410	202.219	0.778702	0.196048	3.97199	7.13e-05	0.000765949	122.452	162.663	142.806	157.631	210.834	202.629	168.137	158.056	217.714	274.69	268.511	340.507
rpsG	KP1_RS23535	rpsG	30S ribosomal protein S7	KP1_5053	KP1_RS23535	1078.3	0.711922	0.179627	3.96334	7.39e-05	0.000785166	797.029	746.923	1180.94	832.72	806.805	750.86	1011.07	1177.78	1065.36	1530.13	1499.11	1540.82
KP1_RS24475	KP1_RS24475	NA	MFS transporter	KP1_5250	KP1_RS24475	194.557	1.59167	0.402424	3.95521	7.65e-05	0.000808457	235.063	181.475	243.391	61.8969	90.8047	91.5433	81.8269	107.071	72.838	384.764	344.058	439.948
ligA	KP1_RS18635	ligA	NAD-dependent DNA ligase LigA	KP1_4005	KP1_RS18635	204.743	0.601048	0.152353	3.94511	7.98e-05	0.000833702	183.677	203.606	202.412	155.155	169.085	177.944	171.5	155.507	213.712	247.915	302.188	274.214
murD	KP1_RS04390	murD	UDP-N-acetylmuramoyl-L-alanine--D-glutamate ligase	KP1_0910	KP1_RS04390	368.611	0.576723	0.146238	3.94372	8.02e-05	0.000836621	303.942	248.974	352.668	336.719	383.05	347.659	301.526	328.01	351.383	550.372	466.026	453.006
KP1_RS24575	KP1_RS24575	NA	YsaB family lipoprotein	KP1_5271	KP1_RS24575	25.007	1.47117	0.373583	3.938	8.22e-05	0.000854867	22.9597	17.7048	14.9015	18.1564	10.4373	10.2858	28.0229	16.1456	17.6092	35.6998	70.9961	37.1645
aceB	KP1_RS01295	aceB	malate synthase A	KP1_0253	KP1_RS01295	37.0272	1.29592	0.329375	3.93449	8.34e-05	0.000865509	30.6129	35.4097	9.93431	16.5059	36.5306	29.8287	33.6275	26.3427	25.6134	67.4329	59.1634	73.3246
KP1_RS20985	KP1_RS20985	NA	N-acetylmuramoyl-L-alanine amidase AmiC	KP1_4494	KP1_RS20985	128.674	1.03868	0.265906	3.90619	9.38e-05	0.000960294	64.5058	120.614	100.585	59.4211	98.1108	80.2289	134.51	123.216	135.271	220.149	216.629	190.845
KP1_RS09675	KP1_RS09675	NA	SecY/SecA suppressor protein	KP1_2053	KP1_RS09675	43.068	1.29484	0.33208	3.89919	9.65e-05	0.000986272	22.9597	30.9835	49.6715	32.1864	35.4869	38.0573	35.8693	28.0423	12.0063	65.4496	83.739	82.3646
mrdA	KP1_RS07590	mrdA	peptidoglycan DD-transpeptidase MrdA	KP1_1622	KP1_RS07590	112.299	0.701641	0.180118	3.89544	9.8e-05	0.000999409	86.3721	111.762	105.552	102.336	75.1487	82.2861	95.2779	96.8733	117.661	159.657	142.902	171.76
rpoC	KP1_RS01135	rpoC	DNA-directed RNA polymerase subunit beta'	KP1_0223	KP1_RS01135	4317.32	0.634251	0.162923	3.89296	9.9e-05	0.00100299	4608.33	4193.84	3501.84	3477.78	3274.19	3764.59	3218.15	3135.64	4968.19	5987.65	5666.03	6011.61
sucD	KP1_RS07955	sucD	succinate--CoA ligase subunit alpha	KP1_1690	KP1_RS07955	1017.22	1.81279	0.465631	3.89319	9.89e-05	0.00100299	512.766	501.269	511.617	222.004	259.889	263.315	999.857	1162.48	1188.62	2564.43	1885.95	2134.45
KP1_RS10320	KP1_RS10320	NA	CTP synthase	KP1_2195	KP1_RS10320	75.7665	0.83725	0.215383	3.88726	0.000101381	0.00102455	76.5323	81.8849	60.8476	51.1681	75.1487	51.4288	65.0131	50.1362	58.4305	115.033	101.033	122.543
KP1_RS17850	KP1_RS17850	NA	GTP-binding protein	KP1_3835	KP1_RS17850	290.018	0.696983	0.179655	3.87956	0.000104646	0.00105522	293.009	289.917	295.546	222.004	227.534	175.886	219.7	284.672	251.331	409.556	364.083	446.979
icd	KP1_RS10105	icd	NADP-dependent isocitrate dehydrogenase	KP1_2146	KP1_RS10105	1697.36	1.12098	0.289391	3.87358	0.000107247	0.0010767	968.68	900.734	1572.1	927.629	866.298	960.69	1836.06	1979.11	1796.14	3024.56	2698.76	2837.56
yhcN	KP1_RS23135	yhcN	peroxide/acid stress response protein YhcN	KP1_4963	KP1_RS23135	249.78	0.76107	0.196462	3.87387	0.000107119	0.0010767	248.183	275.532	271.952	181.564	187.872	153.258	181.588	210.742	205.707	380.798	377.736	322.427
KP1_RS29700	KP1_RS29700	NA	hypothetical protein		KP1_RS29700	259.472	1.07702	0.278291	3.87011	0.000108787	0.00108977	205.544	156.024	119.212	211.275	296.42	333.259	162.533	167.404	176.092	487.897	393.209	404.792
ompX	KP1_RS08505	ompX	outer membrane protein OmpX	KP1_1801	KP1_RS08505	2682.83	1.2721	0.32885	3.86831	0.000109591	0.00109543	1396.17	1109.87	1580.8	1453.34	1556.2	1434.86	2618.46	3164.53	3520.24	5093.17	4692.11	4574.25
KP1_RS11510	KP1_RS11510	NA	YdbH family protein	KP1_2461	KP1_RS11510	195.929	0.757981	0.196709	3.85331	0.000116531	0.00116226	200.077	117.295	130.388	189.817	154.472	177.944	187.193	145.31	200.104	279.648	248.486	320.419
alaE	KP1_RS19880	alaE	L-alanine exporter AlaE	KP1_4262	KP1_RS19880	135.95	0.827234	0.214929	3.84887	0.000118663	0.00118096	122.452	125.04	88.167	94.0834	103.329	81.2575	123.301	158.906	128.067	197.34	226.641	182.809
KP1_RS07080	KP1_RS07080	NA	PLP-dependent aminotransferase family protein	KP1_1511	KP1_RS07080	83.2432	1.34878	0.35128	3.83962	0.000123223	0.00122103	61.2258	92.9505	43.4626	47.867	28.1808	31.8859	94.157	77.3287	63.233	176.516	156.555	125.556
hemP	KP1_RS15245	hemP	hemin uptake protein HemP	KP1_3266	KP1_RS15245	49.6573	1.28119	0.333897	3.83709	0.000124501	0.00123103	47.0127	29.8769	38.4955	17.3311	19.8309	31.8859	47.0785	41.6385	56.0292	92.2244	90.1104	84.3735
rplX	KP1_RS23445	rplX	50S ribosomal protein L24	KP1_5030	KP1_RS23445	398.906	1.04514	0.272849	3.83045	0.000127911	0.00125123	245.997	211.352	365.086	230.257	255.714	286.973	299.285	386.644	553.889	769.529	621.671	560.481
iscU	KP1_RS19160	iscU	Fe-S cluster assembly scaffold IscU	KP1_4113	KP1_RS19160	154.04	0.777648	0.203134	3.82826	0.000129054	0.00125704	118.078	89.6308	171.367	145.252	121.073	131.658	115.454	152.108	131.268	272.707	192.964	206.916
rplQ	KP1_RS23375	rplQ	50S ribosomal protein L17	KP1_5014	KP1_RS23375	625.978	0.824906	0.21567	3.82486	0.000130845	0.00126908	384.848	406.105	593.575	462.164	478.029	477.259	506.654	628.827	784.409	1096.78	838.3	854.784
artJ	KP1_RS08770	artJ	ABC transporter substrate-binding protein ArtJ	KP1_1858	KP1_RS08770	83.8118	0.747805	0.195966	3.81599	0.000135635	0.00131277	72.159	64.1801	69.5402	89.9569	87.6735	72.0003	66.1341	67.9813	55.2288	108.091	129.249	123.547
sdaA	KP1_RS16100	sdaA	L-serine ammonia-lyase	KP1_3455	KP1_RS16100	484.797	0.597106	0.157443	3.79252	0.000149129	0.00143126	389.221	470.285	525.277	403.568	415.405	368.23	439.399	335.658	521.072	674.329	645.336	629.788
KP1_RS06790	KP1_RS06790	NA	hypothetical protein	KP1_1443	KP1_RS06790	3520.62	1.37399	0.362422	3.79112	0.000149968	0.0014363	1563.44	1295.77	2446.32	1723.21	1764.95	1685.84	4237.06	4704.3	3244.09	6248.45	6849.3	6484.71
KP1_RS11665	KP1_RS11665	NA	aldo/keto reductase	KP1_2494	KP1_RS11665	26.1735	1.60542	0.423812	3.78804	0.000151838	0.00145118	19.6797	24.3442	16.1433	18.1564	35.4869	7.20003	11.2092	13.5963	10.4054	67.4329	48.2409	42.1868
nrdE	KP1_RS19915	nrdE	class 1b ribonucleoside-diphosphate reductase subunit alpha	KP1_4269	KP1_RS19915	114.251	0.978401	0.258462	3.78548	0.000153414	0.00146015	81.9988	131.68	67.0566	80.0534	70.9738	57.6003	114.333	113.019	110.458	159.657	189.323	194.863
recD	KP1_RS21000	recD	exodeoxyribonuclease V subunit alpha	KP1_4497	KP1_RS21000	486.104	0.585026	0.154543	3.78552	0.000153388	0.00146015	488.713	435.982	347.701	467.116	461.33	427.888	411.376	345.005	502.662	679.288	557.046	709.14
KP1_RS02775	KP1_RS02775	NA	ABC transporter substrate-binding protein	KP1_0565	KP1_RS02775	60.7944	1.2611	0.333531	3.78107	0.000156156	0.00148316	64.5058	77.4587	52.1551	24.7588	33.3994	41.143	51.5621	28.892	32.8171	106.108	99.2125	117.52
mdh	KP1_RS23120	mdh	malate dehydrogenase	KP1_4960	KP1_RS23120	193.805	0.763903	0.202218	3.77762	0.000158336	0.00149456	184.771	153.811	240.907	153.504	118.985	148.115	180.468	163.155	142.474	322.29	263.05	254.125
rpsH	KP1_RS23430	rpsH	30S ribosomal protein S8	KP1_5027	KP1_RS23430	1121.18	0.953289	0.253175	3.76533	0.000166329	0.00155717	743.456	692.702	860.56	718.005	748.356	641.831	1025.64	1314.59	1430.35	1749.29	1652.02	1877.31
KP1_RS28905	KP1_RS28905	NA	small membrane protein	KP1_3738	KP1_RS28905	8.59946	3.97755	1.05862	3.75731	0.000171748	0.00159809	2.18664	0	0	0	8.34986	0	4.48367	1.69953	0	26.7748	34.5878	25.1112
luxS	KP1_RS19985	luxS	S-ribosylhomocysteine lyase	KP1_4284	KP1_RS19985	395.81	0.613567	0.164174	3.73729	0.000186011	0.0017134	296.289	283.278	492.99	330.117	347.563	340.459	346.363	356.052	352.984	564.255	496.973	542.401
KP1_RS20295	KP1_RS20295	NA	LacI family DNA-binding transcriptional regulator	KP1_4346	KP1_RS20295	272.794	0.494777	0.13267	3.72937	0.000191956	0.00176461	273.329	267.786	259.534	218.703	235.883	248.915	228.667	223.488	271.342	389.723	317.662	338.499
KP1_RS20005	KP1_RS20005	NA	BON domain-containing protein	KP1_4288	KP1_RS20005	269.277	0.801739	0.215169	3.72609	0.000194471	0.00178069	255.836	248.974	273.194	203.847	255.714	241.715	128.905	175.052	260.936	414.514	415.054	357.583
tomB	KP1_RS06235	tomB	Hha toxicity modulator TomB	KP1_1318	KP1_RS06235	56.229	1.61005	0.432756	3.72045	0.000198866	0.00181356	21.8664	21.0245	74.5073	15.6806	35.4869	18.5144	56.0458	50.986	40.8213	135.858	96.4819	107.476
fes	KP1_RS07260	fes	enterochelin esterase	KP1_1548	KP1_RS07260	292.975	2.13049	0.573097	3.7175	0.000201202	0.00183122	266.77	226.843	223.522	35.4876	25.0496	40.1145	187.193	229.437	195.302	799.278	620.761	665.948
atpD	KP1_RS25680	atpD	F0F1 ATP synthase subunit beta	KP1_5514	KP1_RS25680	2594.73	0.629969	0.169545	3.71563	0.000202695	0.00184104	2254.42	2285.03	3106.96	1853.61	1879.76	2022.18	2070.33	2343.65	2725.42	3858.55	3317.7	3419.14
nusA	KP1_RS22775	nusA	transcription termination/antitermination protein NusA	KP1_4887	KP1_RS22775	764.094	0.499919	0.134613	3.71374	0.000204218	0.00184765	687.697	690.489	666.841	622.271	772.362	623.317	587.36	707.005	873.256	985.711	968.459	984.358
rplL	KP1_RS01125	rplL	50S ribosomal protein L7/L12	KP1_0220	KP1_RS01125	2169.81	0.715138	0.193449	3.69678	0.00021835	0.00196773	2262.07	1950.85	2068.82	1806.57	1770.17	1772.24	1290.17	1393.62	2514.11	3227.86	2960.9	3020.37
rlpA	KP1_RS07580	rlpA	endolytic peptidoglycan transglycosylase RlpA	KP1_1620	KP1_RS07580	311.234	0.525858	0.142336	3.69448	0.000220339	0.00198175	275.516	242.335	295.546	242.636	264.064	246.858	312.736	329.709	313.764	421.456	381.376	408.81
rpmI	KP1_RS15320	rpmI	50S ribosomal protein L35	KP1_3282	KP1_RS15320	1042	0.54396	0.147419	3.68989	0.000224354	0.00201391	976.333	843.193	905.264	1037.39	932.053	912.347	746.53	837.02	1223.04	1350.64	1387.15	1352.99
murC	KP1_RS04405	murC	UDP-N-acetylmuramate--L-alanine ligase	KP1_0913	KP1_RS04405	550.644	0.61178	0.166363	3.67738	0.000235645	0.002107	405.621	410.531	408.548	452.26	435.236	545.145	553.733	624.578	541.082	711.021	802.802	717.175
rpmG	KP1_RS24835	rpmG	50S ribosomal protein L33	KP1_5328	KP1_RS24835	27.0503	1.05279	0.286958	3.66879	0.000243703	0.00215797	25.1463	24.3442	24.8358	17.3311	18.7872	17.4858	14.5719	22.0939	27.2142	44.6247	40.9593	47.209
tolB	KP1_RS08005	tolB	Tol-Pal system protein TolB	KP1_1702	KP1_RS08005	612.883	0.532879	0.145227	3.66928	0.000243239	0.00215797	497.46	460.326	625.862	674.264	589.709	581.145	455.092	507.31	569.897	813.162	791.879	788.491
nadK	KP1_RS19560	nadK	NAD(+) kinase	KP1_4193	KP1_RS19560	261.65	0.679016	0.185402	3.66239	0.000249872	0.00220833	202.264	221.311	340.25	186.516	217.096	211.887	210.732	254.93	203.306	349.065	347.699	394.748
KP1_RS07880	KP1_RS07880	NA	biotin-dependent carboxyltransferase family protein	KP1_1676	KP1_RS07880	118.64	0.671551	0.184535	3.63915	0.000273543	0.00238529	121.358	104.016	116.728	89.9569	75.1487	103.886	105.366	109.62	104.054	155.691	141.992	195.867
sra	KP1_RS13575	sra	stationary-phase-induced ribosome-associated protein	KP1_2908	KP1_RS13575	86.6975	1.07398	0.295175	3.63845	0.000274284	0.0023872	48.106	38.7294	42.2208	65.1981	93.9359	88.4575	70.6177	97.7231	65.6342	159.657	146.543	123.547
alr	KP1_RS01495	alr	alanine racemase	KP1_0295	KP1_RS01495	185.317	0.598746	0.164971	3.6294	0.000284083	0.00245847	155.251	172.622	120.454	193.118	170.128	177.944	171.5	133.413	182.495	248.907	244.845	253.121
KP1_RS07685	KP1_RS07685	NA	PhoH family protein	KP1_1642	KP1_RS07685	291.84	0.633027	0.175028	3.61673	0.000298353	0.00257224	214.29	205.819	295.546	305.358	257.802	214.972	240.997	311.864	260.936	444.264	340.417	409.814
rpsN	KP1_RS23435	rpsN	30S ribosomal protein S14	KP1_5028	KP1_RS23435	1106.31	0.897046	0.248938	3.60349	0.000313974	0.00269004	748.923	679.424	1074.15	614.018	741.05	694.289	1113.07	1219.41	1306.28	1823.66	1503.66	1757.78
rpsC	KP1_RS23470	rpsC	30S ribosomal protein S3	KP1_5036	KP1_RS23470	4334.27	0.758572	0.212152	3.5756	0.000349424	0.00298444	3429.74	3181.34	4806.96	3122.08	2844.17	2592.01	3897.43	4451.92	4930.57	6714.53	5440.3	6600.22
KP1_RS11640	KP1_RS11640	NA	efflux transporter outer membrane subunit	KP1_2489	KP1_RS11640	68.7907	0.909294	0.254367	3.57473	0.000350584	0.00298878	62.3191	52.008	37.2537	51.9934	54.2741	81.2575	63.8922	46.7371	57.6301	123.958	74.6369	119.529
clpP	KP1_RS06010	clpP	ATP-dependent Clp endopeptidase proteolytic subunit ClpP	KP1_1270	KP1_RS06010	767.747	0.455458	0.127899	3.56108	0.000369338	0.00311961	607.885	622.989	795.987	683.342	742.093	775.546	650.131	645.822	798.817	1034.3	903.835	952.216
KP1_RS03275	KP1_RS03275	NA	MerR family transcriptional regulator	KP1_0683	KP1_RS03275	368.363	0.714277	0.200562	3.56138	0.000368909	0.00311961	463.567	328.646	413.516	279.774	270.327	292.116	275.745	285.521	249.73	534.505	510.626	516.286
KP1_RS09615	KP1_RS09615	NA	LysR family transcriptional regulator	KP1_2042	KP1_RS09615	45.0222	1.21055	0.339931	3.56117	0.000369206	0.00311961	43.7327	48.6883	23.594	16.5059	28.1808	27.7716	48.1994	23.7934	44.8234	87.2661	67.3553	80.3558
KP1_RS02375	KP1_RS02375	NA	SDR family oxidoreductase	KP1_0481	KP1_RS02375	82.8044	0.939466	0.264201	3.55587	0.000376729	0.00317034	83.0922	61.967	95.6177	73.451	74.105	75.086	54.9249	39.939	48.8255	118.999	111.955	155.689
recA	KP1_RS20055	recA	recombinase RecA	KP1_4294	KP1_RS20055	969.05	0.566431	0.159633	3.54834	0.000387666	0.00325639	772.976	655.079	783.569	974.671	1013.46	912.347	763.344	844.667	1063.76	1249.49	1215.13	1380.11
KP1_RS19885	KP1_RS19885	NA	YgaC family protein	KP1_4263	KP1_RS19885	59.4558	0.937209	0.264438	3.54416	0.000393873	0.00329643	39.3594	43.1556	39.7372	51.1681	39.6618	41.143	84.0687	49.2864	48.0251	86.2745	109.225	82.3646
KP1_RS21825	KP1_RS21825	NA	oxidative damage protection protein	KP1_4674	KP1_RS21825	126.927	0.854517	0.241559	3.53752	0.000403911	0.00336201	84.1855	80.7784	136.597	96.5592	82.4548	83.3147	154.686	120.667	111.258	169.574	172.029	231.023
recN	KP1_RS19565	recN	DNA repair protein RecN	KP1_4194	KP1_RS19565	212.79	0.58817	0.166347	3.53581	0.000406534	0.0033777	158.531	154.917	204.895	198.896	179.522	178.972	184.951	214.141	224.917	291.548	235.743	326.445
KP1_RS14995	KP1_RS14995	NA	alpha/beta fold hydrolase	KP1_3215	KP1_RS14995	10.4406	2.3118	0.654413	3.53262	0.000411457	0.00340487	7.65323	7.74587	1.24179	2.47588	2.08746	6.17146	13.451	5.94836	0.800418	19.8332	32.7674	25.1112
sufA	KP1_RS15110	sufA	Fe-S cluster assembly scaffold SufA	KP1_3237	KP1_RS15110	52.1298	2.04001	0.577431	3.53291	0.00041101	0.00340487	63.4124	57.5408	60.8476	10.7288	9.39359	13.3715	19.0556	15.2958	15.2079	119.991	110.135	130.578
potD	KP1_RS10015	potD	spermidine/putrescine ABC transporter substrate-binding protein PotD	KP1_2127	KP1_RS10015	456.813	0.615278	0.174189	3.53225	0.000412036	0.00340487	478.873	409.425	563.772	327.641	377.831	347.659	374.386	400.24	350.583	658.463	605.287	587.601
KP1_RS16935	KP1_RS16935	NA	type IV secretion system protein	KP1_3629	KP1_RS16935	2.66317	5.85492	1.65857	3.53011	0.000415386	0.00341795	0	0	0	0	0	0	0	0	0	1.98332	20.9347	9.04002
KP1_RS17645	KP1_RS17645	NA	ABC transporter ATP-binding protein	KP1_3791	KP1_RS17645	56.7875	0.959171	0.272026	3.52602	0.000421847	0.00346096	40.4528	35.4097	45.9462	42.9152	53.2303	61.7146	56.0458	45.8874	32.0167	105.116	58.2532	104.462
sbmC	KP1_RS17125	sbmC	DNA gyrase inhibitor SbmC	KP1_3671	KP1_RS17125	83.4383	1.11393	0.317275	3.51095	0.000446516	0.00364376	36.0795	60.8604	53.3969	108.113	77.2362	74.0575	43.7157	68.831	58.4305	197.34	104.674	118.525
pcaC	KP1_RS11955	pcaC	4-carboxymuconolactone decarboxylase	KP1_2560	KP1_RS11955	14.7038	1.54944	0.443175	3.49623	0.000471885	0.00381003	10.9332	8.85242	14.9015	13.2047	13.5685	7.20003	6.7255	8.49766	5.60292	20.8249	20.9347	45.2001
rpsR	KP1_RS02335	rpsR	30S ribosomal protein S18	KP1_0470	KP1_RS02335	307.36	0.91542	0.261816	3.49642	0.000471546	0.00381003	169.464	210.245	367.569	206.323	186.828	182.058	273.504	317.812	350.583	537.48	460.564	425.885
rof	KP1_RS04990	rof	Rho-binding antiterminator	KP1_1047	KP1_RS04990	92.4635	0.855357	0.245184	3.48863	0.00048551	0.00388578	119.172	74.1391	60.8476	62.7222	73.0612	83.3147	53.804	71.3803	93.6489	137.841	161.107	118.525
exbB	KP1_RS21960	exbB	tol-pal system-associated acyl-CoA thioesterase	KP1_4704	KP1_RS21960	630.673	1.44753	0.414915	3.48874	0.000485295	0.00388578	533.539	473.605	630.829	178.263	156.56	190.287	505.533	684.911	610.719	1338.74	1115	1150.09
KP1_RS04370	KP1_RS04370	NA	peptidoglycan glycosyltransferase FtsI	KP1_0906	KP1_RS04370	218.187	0.539119	0.154884	3.4808	0.000499927	0.00399418	150.878	158.237	196.203	191.468	228.577	203.658	215.216	201.395	217.714	288.573	283.074	283.254
mglB	KP1_RS17755	mglB	galactose/glucose ABC transporter substrate-binding protein MglB	KP1_3815	KP1_RS17755	98.4769	1.50684	0.435183	3.46254	0.000535102	0.00425295	108.238	92.9505	142.806	61.0717	30.2682	44.2288	57.1667	41.6385	29.6155	158.666	182.041	233.032
sufB	KP1_RS15105	sufB	Fe-S cluster assembly protein SufB	KP1_3236	KP1_RS15105	300.498	1.61888	0.469285	3.44967	0.000561282	0.00443791	342.209	338.605	432.142	82.5293	91.8484	118.286	122.18	121.517	133.67	625.738	553.405	643.85
idi	KP1_RS21485	idi	isopentenyl-diphosphate Delta-isomerase	KP1_4604	KP1_RS21485	94.8534	0.988266	0.286746	3.44649	0.000567922	0.00446726	68.879	71.926	57.1223	93.2581	110.636	114.172	47.0785	59.4836	62.4326	174.532	160.196	118.525
KP1_RS11380	KP1_RS11380	NA	NmrA/HSCARG family protein	KP1_2432	KP1_RS11380	76.198	0.926621	0.269305	3.44079	0.000580012	0.00453122	89.6521	80.7784	47.188	77.5775	61.5802	64.8003	41.4739	39.0892	57.6301	122.966	120.147	111.494
pyrI	KP1_RS02640	pyrI	aspartate carbamoyltransferase regulatory subunit	KP1_0535	KP1_RS02640	65.9452	0.823768	0.239923	3.43347	0.000595904	0.00463954	45.9194	55.3277	68.2984	62.7222	63.6677	37.0287	43.7157	67.9813	52.8276	117.016	96.4819	80.3558
ahpC	KP1_RS07500	ahpC	alkyl hydroperoxide reductase subunit C	KP1_1602	KP1_RS07500	3351.46	0.662682	0.193083	3.43212	0.000598889	0.00465486	2152.74	2022.78	3206.3	3348.21	3453.71	3307.9	2377.46	3412.66	3043.19	5055.49	4259.77	4577.26
yghU	KP1_RS21925	yghU	glutathione-dependent disulfide-bond oxidoreductase	KP1_4695	KP1_RS21925	353.924	0.567532	0.165996	3.41895	0.000628641	0.00486553	296.289	231.27	355.152	313.611	278.676	390.859	323.945	334.808	317.766	470.047	402.311	532.357
mmuM	KP1_RS05555	mmuM	homocysteine S-methyltransferase	KP1_1168	KP1_RS05555	104.171	0.959371	0.281289	3.41062	0.000648154	0.00496196	89.6521	128.36	109.277	87.481	63.6677	84.3432	82.9478	54.385	59.2309	127.924	143.813	218.969
KP1_RS18505	KP1_RS18505	NA	CynX/NimT family MFS transporter	KP1_3984	KP1_RS18505	51.9835	1.69569	0.498191	3.40369	0.000664813	0.00507253	63.4124	55.3277	36.0119	16.5059	11.4811	14.4001	60.5295	25.493	17.6092	86.2745	119.237	117.52
KP1_RS02015	KP1_RS02015	NA	DUF4156 domain-containing protein	KP1_0401	KP1_RS02015	310.258	0.639848	0.188657	3.39159	0.000694872	0.00526676	213.197	215.778	290.579	300.407	348.606	339.43	237.634	265.127	239.325	423.439	370.454	479.121
rpsI	KP1_RS23045	rpsI	30S ribosomal protein S9	KP1_4942	KP1_RS23045	697.61	0.678846	0.200243	3.39011	0.000698652	0.00528666	511.673	543.318	449.528	647.029	658.595	685.032	529.072	526.855	906.073	964.886	1051.29	897.976
damX	KP1_RS23710	damX	cell division protein DamX	KP1_5089	KP1_RS23710	1280.54	0.493898	0.145791	3.3877	0.000704806	0.00532443	1181.88	997.004	1373.42	977.972	1004.07	1039.89	1187.05	1370.67	1325.49	1652.11	1595.59	1661.36
purF	KP1_RS18345	purF	amidophosphoribosyltransferase	KP1_3950	KP1_RS18345	168.783	0.757318	0.223636	3.38638	0.000708208	0.00534132	97.3053	105.123	126.662	134.523	131.51	174.858	153.566	182.7	188.098	275.682	229.372	226.001
pgpB	KP1_RS10865	pgpB	phosphatidylglycerophosphatase B	KP1_2317	KP1_RS10865	153.717	0.59021	0.174313	3.38592	0.000709395	0.00534146	122.452	164.876	150.256	151.029	105.417	110.058	149.082	150.409	124.865	196.349	213.898	205.912
xni	KP1_RS20670	xni	flap endonuclease Xni	KP1_4429	KP1_RS20670	173.233	0.651551	0.192774	3.37987	0.000725189	0.00543358	182.584	136.106	182.543	129.571	129.423	115.201	187.193	147.859	154.481	272.707	202.066	239.058
fabF	KP1_RS13180	fabF	beta-ketoacyl-ACP synthase II	KP1_2826	KP1_RS13180	69.1359	0.730114	0.216121	3.37826	0.000729466	0.00545669	72.159	70.8194	47.188	48.6923	64.7114	58.6288	48.1994	50.1362	73.6384	97.1827	102.853	95.4225
rpsJ	KP1_RS23505	rpsJ	30S ribosomal protein S10	KP1_5045	KP1_RS23505	1367.06	0.958142	0.284273	3.3705	0.000750317	0.00559438	944.627	950.529	1543.54	677.565	776.537	693.26	1327.16	1576.32	1467.17	2494.03	1915.98	2038.02
copD	KP1_RS16255	copD	copper homeostasis membrane protein CopD	KP1_3485	KP1_RS16255	250.011	0.486585	0.144512	3.36709	0.000759665	0.00564569	291.916	243.442	212.346	236.859	229.621	217.03	200.644	215.841	197.703	329.231	313.111	312.383
tilS	KP1_RS04985	tilS	tRNA lysidine(34) synthetase TilS	KP1_1046	KP1_RS04985	229.162	0.559934	0.166498	3.363	0.000770995	0.00571135	218.664	199.18	187.51	169.185	171.172	187.201	263.415	223.488	224.117	336.173	297.637	272.205
fhuC	KP1_RS04810	fhuC	Fe3+-hydroxamate ABC transporter ATP-binding protein FhuC	KP1_1003	KP1_RS04810	170.832	2.07641	0.618322	3.35815	0.00078467	0.00578457	193.517	180.368	189.994	21.4576	28.1808	14.4001	94.157	62.0329	68.8359	414.514	377.736	404.792
pspA	KP1_RS10995	pspA	phage shock protein PspA	KP1_2342	KP1_RS10995	103.3	0.83136	0.247607	3.35758	0.000786278	0.00578711	90.7454	92.9505	132.871	105.637	73.0612	58.6288	59.4086	72.2301	92.8485	153.707	153.825	153.68
glpK	KP1_RS25015	glpK	glycerol kinase GlpK	KP1_5370	KP1_RS25015	1461.92	1.73285	0.516489	3.35506	0.000793468	0.00583065	1634.51	1610.03	2150.78	628.048	704.519	533.831	438.278	276.174	347.381	3216.95	2900.83	3101.73
KP1_RS13930	KP1_RS13930	NA	aldehyde dehydrogenase	KP1_2982	KP1_RS13930	153.143	0.704426	0.210353	3.34879	0.000811664	0.00592631	172.744	168.196	135.355	132.872	135.685	123.429	130.026	82.4273	111.258	201.307	228.462	215.956
KP1_RS06365	KP1_RS06365	NA	NfeD family protein	KP1_1345	KP1_RS06365	334.884	0.459009	0.137392	3.34086	0.000835192	0.00607871	389.221	303.196	288.095	320.214	320.426	308.573	264.536	277.024	284.949	432.364	433.258	396.757
bfr	KP1_RS23515	bfr	bacterioferritin	KP1_5047	KP1_RS23515	75.8458	0.636117	0.190445	3.34016	0.000837303	0.0060844	66.6924	56.4342	80.7163	55.2946	79.3236	65.8289	59.4086	69.6808	66.4347	107.099	93.7512	109.485
KP1_RS05835	KP1_RS05835	NA	DUF3251 domain-containing protein	KP1_1230	KP1_RS05835	44.8204	0.991352	0.297565	3.33155	0.000863627	0.00623915	41.5461	39.8359	52.1551	33.0117	33.3994	26.743	38.1112	17.8451	41.6217	57.5163	83.739	72.3202
wecB	KP1_RS00720	wecB	UDP-N-acetylglucosamine 2-epimerase (non-hydrolyzing)	KP1_0148	KP1_RS00720	322.098	0.485998	0.145908	3.33085	0.000865802	0.00624196	233.97	268.892	336.525	301.232	311.032	319.887	238.755	299.967	324.169	429.389	399.581	401.779
KP1_RS01155	KP1_RS01155	NA	sensor domain-containing diguanylate cyclase	KP1_0227	KP1_RS01155	172.898	0.792524	0.238006	3.32984	0.000868957	0.00624871	153.065	126.147	166.4	132.047	91.8484	147.086	177.105	207.343	114.46	307.415	243.935	207.921
speA	KP1_RS21700	speA	biosynthetic arginine decarboxylase	KP1_4649	KP1_RS21700	935.053	0.677947	0.203607	3.32968	0.000869469	0.00624871	964.306	889.669	1077.87	862.431	899.697	760.118	576.151	577.841	710.771	1345.68	1117.73	1438.37
topA	KP1_RS10835	topA	type I DNA topoisomerase	KP1_2311	KP1_RS10835	637.233	0.462049	0.139025	3.32351	0.000888937	0.00634552	592.578	607.498	624.62	529.838	580.315	511.202	460.697	625.428	707.569	819.112	767.304	820.633
bfd	KP1_RS23520	bfd	bacterioferritin-associated ferredoxin	KP1_5048	KP1_RS23520	22.1471	1.69342	0.510053	3.32009	0.000899871	0.00638699	14.2131	21.0245	14.9015	4.95176	3.1312	8.22861	26.902	20.3944	14.4075	60.4913	40.9593	36.1601
tgt	KP1_RS05800	tgt	tRNA guanosine(34) transglycosylase Tgt	KP1_1222	KP1_RS05800	269.928	0.525209	0.158315	3.31749	0.000908295	0.0064368	194.611	241.229	245.874	231.082	234.84	210.858	242.118	316.113	271.342	376.831	346.789	327.45
gpmA	KP1_RS08085	gpmA	2%2C3-diphosphoglycerate-dependent phosphoglycerate mutase	KP1_1712	KP1_RS08085	3326.66	1.04848	0.316425	3.31352	0.000921282	0.00650869	2738.76	2541.75	4071.83	1493.78	1474.79	1385.49	3017.51	3613.21	3292.12	5623.71	5338.36	5328.59
KP1_RS08445	KP1_RS08445	NA	DUF1471 domain-containing protein	KP1_1788	KP1_RS08445	321.496	1.21011	0.365291	3.31272	0.000923946	0.00651745	143.225	139.426	286.853	200.546	140.904	155.315	381.112	461.423	268.94	580.121	473.307	626.775
fdoI	KP1_RS00210	fdoI	formate dehydrogenase cytochrome b556 subunit	KP1_0040	KP1_RS00210	321.183	0.512712	0.154826	3.31153	0.000927858	0.00653498	215.384	269.999	293.062	326.816	332.951	326.059	281.35	258.329	307.36	405.589	382.287	455.014
KP1_RS06180	KP1_RS06180	NA	glucose PTS transporter subunit EIIB	KP1_1307	KP1_RS06180	4.83478	2.48328	0.750814	3.30745	0.000941493	0.00660055	0	2.21311	0	4.95176	3.1312	4.1143	2.24183	1.69953	1.60084	12.8916	9.10206	16.0712
fabG	KP1_RS09805	fabG	3-oxoacyl-ACP reductase FabG	KP1_2082	KP1_RS09805	1260.79	0.527116	0.159513	3.30454	0.000951318	0.00662882	953.373	879.71	1284.01	1131.48	1159.59	1169.49	1013.31	1124.24	1503.98	1614.42	1588.31	1707.56
rpoA	KP1_RS23380	rpoA	DNA-directed RNA polymerase subunit alpha	KP1_5015	KP1_RS23380	4307.83	0.779523	0.236214	3.30007	0.000966602	0.00668445	3088.62	2925.73	4059.41	2712.74	2971.51	2694.87	3937.78	4937.14	5551.7	6891.05	5804.39	6119.09
KP1_RS17120	KP1_RS17120	NA	FUSC family protein	KP1_3670	KP1_RS17120	211.959	0.499844	0.151544	3.29833	0.000972609	0.00671584	170.558	183.688	170.125	213.751	233.796	193.372	173.742	179.301	209.709	240.974	301.278	273.21
KP1_RS02715	KP1_RS02715	NA	CoA-acylating methylmalonate-semialdehyde dehydrogenase	KP1_0552	KP1_RS02715	367.882	1.36875	0.41569	3.29271	0.000992255	0.00682063	123.545	165.983	173.85	390.363	521.866	433.03	252.206	167.404	144.075	520.622	883.81	637.824
KP1_RS03740	KP1_RS03740	NA	helix-turn-helix domain-containing protein	KP1_0776	KP1_RS03740	11.7221	2.06496	0.627214	3.29227	0.000993833	0.00682124	6.55991	4.42621	7.45073	3.30117	1.04373	4.1143	8.96733	19.5446	3.20167	23.7999	29.1266	29.129
sufS	KP1_RS15090	sufS	cysteine desulfurase SufS	KP1_3233	KP1_RS15090	90.7252	1.43433	0.435786	3.29137	0.000997019	0.00682265	110.425	111.762	108.036	37.1382	52.1866	51.4288	38.1112	39.939	24.8129	150.732	150.184	213.947
KP1_RS17060	KP1_RS17060	NA	EAL domain-containing protein	KP1_3659	KP1_RS17060	63.5316	0.848186	0.257681	3.29161	0.000996156	0.00682265	43.7327	56.4342	63.3312	29.7105	53.2303	59.6574	51.5621	70.5306	48.8255	91.2328	113.776	80.3558
rsxD	KP1_RS14190	rsxD	electron transport complex subunit RsxD	KP1_3039	KP1_RS14190	84.1975	0.787221	0.239417	3.28807	0.00100875	0.00689265	77.6256	59.7539	63.3312	95.7339	87.6735	84.3432	53.804	47.5869	71.2372	138.832	121.968	108.48
garL	KP1_RS22565	garL	2-dehydro-3-deoxyglucarate aldolase	KP1_4841	KP1_RS22565	141.316	1.13271	0.344585	3.28716	0.00101202	0.00690464	95.1187	105.123	106.794	168.36	150.297	170.744	69.4968	59.4836	54.4284	249.898	233.013	233.032
ssrA	KP1_RS27095	ssrA	transfer-messenger RNA	KP1_6100	KP1_RS27095	78991.2	0.852473	0.259463	3.28553	0.0010179	0.00693447	44854.5	40900.4	58963.9	82236.3	93399.4	81878.8	54877.8	48220	86412.3	114037	115836	126277
rplJ	KP1_RS01120	rplJ	50S ribosomal protein L10	KP1_0219	KP1_RS01120	4561.08	0.639824	0.195138	3.27882	0.00104242	0.00706302	4106.5	3764.49	5888.56	3306.95	3300.28	3125.84	3501.74	4062.73	4966.59	6475.54	5980.06	6253.69
rpsS	KP1_RS23480	rpsS	30S ribosomal protein S19	KP1_5038	KP1_RS23480	834.186	0.879581	0.269067	3.26901	0.00107924	0.00725517	499.646	494.629	917.682	527.362	498.904	505.031	858.622	994.226	908.474	1431.96	1162.33	1211.36
rplT	KP1_RS15315	rplT	50S ribosomal protein L20	KP1_3281	KP1_RS15315	1018.96	0.516076	0.158317	3.25977	0.00111505	0.00746195	803.589	760.202	794.745	933.406	1069.83	1004.92	838.445	867.611	1206.23	1388.32	1300.68	1259.58
KP1_RS09270	KP1_RS09270	NA	CoA-binding protein	KP1_1966	KP1_RS09270	247.47	0.974922	0.299112	3.25939	0.00111652	0.00746195	122.452	111.762	237.182	162.583	174.303	160.458	285.834	327.16	212.111	374.848	384.107	416.845
KP1_RS22725	KP1_RS22725	NA	LLM class flavin-dependent oxidoreductase	KP1_4875	KP1_RS22725	172.868	0.640738	0.196619	3.25878	0.00111891	0.00746701	173.838	136.106	157.707	122.969	111.679	126.515	190.556	163.155	182.495	212.215	233.013	264.17
uspA	KP1_RS24225	uspA	universal stress protein UspA	KP1_5200	KP1_RS24225	776.997	0.515147	0.159015	3.23961	0.00119694	0.00792997	747.829	728.112	923.891	609.066	573.009	725.146	662.462	763.94	583.504	1000.59	1081.33	925.096
KP1_RS19475	KP1_RS19475	NA	SMP-30/gluconolactonase/LRE family protein	KP1_4176	KP1_RS19475	227.716	0.503722	0.155805	3.23303	0.00122483	0.00809128	229.597	220.204	263.259	206.323	193.09	181.029	204.007	185.249	174.491	287.582	318.572	269.192
KP1_RS20395	KP1_RS20395	NA	MarR family transcriptional regulator	KP1_4369	KP1_RS20395	136.234	1.02436	0.31718	3.22959	0.0012397	0.0081777	99.4919	65.2866	93.1342	58.5958	94.9796	86.4004	163.654	141.061	171.289	223.124	243.935	193.858
hns	KP1_RS15455	hns	DNA-binding transcriptional regulator H-NS	KP1_3314	KP1_RS15455	1726.67	0.476118	0.148056	3.21579	0.00130085	0.00851973	1291.21	1187.33	1677.66	1742.19	1752.43	1501.72	1521.08	1620.5	1860.97	2150.91	2168.11	2245.94
KP1_RS03285	KP1_RS03285	NA	DUF1294 domain-containing protein	KP1_0685	KP1_RS03285	86.2964	0.66908	0.208189	3.21381	0.00130985	0.00855419	76.5323	88.5242	74.5073	66.8487	54.2741	103.886	72.8596	64.5822	75.2393	125.941	122.878	109.485
rcsB	KP1_RS18010	rcsB	transcriptional regulator RcsB	KP1_3872	KP1_RS18010	363.489	0.452076	0.140736	3.21222	0.00131712	0.00857723	322.529	312.048	415.999	338.37	283.895	321.944	301.526	367.949	331.373	465.089	405.952	495.192
ppiB	KP1_RS06535	ppiB	peptidylprolyl isomerase B	KP1_1383	KP1_RS06535	411.27	0.651074	0.202798	3.21045	0.00132528	0.00861805	300.662	271.106	415.999	346.623	449.849	438.173	282.471	363.7	370.593	709.037	449.642	537.379
KP1_RS19890	KP1_RS19890	NA	DUF883 domain-containing protein	KP1_4264	KP1_RS19890	315.521	0.889156	0.277028	3.20963	0.00132907	0.00863049	232.877	172.622	336.525	366.43	331.907	345.602	212.974	175.052	167.287	489.88	437.809	517.29
fsa	KP1_RS00495	fsa	fructose-6-phosphate aldolase	KP1_0105	KP1_RS00495	369.463	0.408899	0.127709	3.20181	0.00136568	0.00883062	365.168	309.835	384.955	360.653	323.557	281.83	335.154	349.254	362.589	490.872	418.695	450.997
rpe	KP1_RS23700	rpe	ribulose-phosphate 3-epimerase	KP1_5087	KP1_RS23700	135.171	0.773116	0.241572	3.20036	0.00137257	0.00885018	173.838	91.8439	120.454	131.222	129.423	131.658	77.3432	86.6761	91.2476	199.324	191.143	197.876
atpG	KP1_RS25685	atpG	F0F1 ATP synthase subunit gamma	KP1_5515	KP1_RS25685	1382.16	0.416275	0.130203	3.19712	0.00138809	0.00890447	1396.17	1179.59	1464.07	1135.6	1284.83	1233.26	1143.33	1220.26	1422.34	1904.98	1442.68	1758.79
KP1_RS15340	KP1_RS15340	NA	YdiY family protein	KP1_3289	KP1_RS15340	25.8728	1.25374	0.392166	3.19697	0.00138877	0.00890447	17.4931	17.7048	39.7372	18.9817	17.7434	12.3429	23.5392	13.5963	12.8067	39.6664	63.7144	33.1467
acnA	KP1_RS10855	acnA	aconitate hydratase AcnA	KP1_2315	KP1_RS10855	492.658	0.739734	0.231574	3.19437	0.00140136	0.00896009	455.914	442.621	475.605	505.904	512.472	530.745	294.801	275.324	304.959	718.954	607.108	787.486
KP1_RS25610	KP1_RS25610	NA	esterase family protein	KP1_5498	KP1_RS25610	48.2091	0.997777	0.312635	3.19151	0.00141531	0.00900601	48.106	55.3277	58.3641	38.7888	33.3994	29.8287	36.9902	19.5446	28.0146	77.3495	76.4573	76.338
nadR	KP1_RS03890	nadR	multifunctional transcriptional regulator/nicotinamide-nucleotide adenylyltransferase/ribosylnicotinamide kinase NadR	KP1_0806	KP1_RS03890	143.282	0.616958	0.193436	3.18948	0.00142531	0.00903748	98.3986	116.188	167.641	132.047	153.429	116.229	117.696	131.714	104.855	226.099	179.311	175.778
KP1_RS21930	KP1_RS21930	NA	DUF2623 domain-containing protein	KP1_4696	KP1_RS21930	27.1825	1.24267	0.389674	3.18901	0.00142762	0.00903963	13.1198	25.4507	13.6597	14.03	8.34986	19.5429	25.7811	32.2911	29.6155	46.608	45.5103	52.2312
ecpD	KP1_RS05465	ecpD	fimbrial adhesin EcpD	KP1_1149	KP1_RS05465	45.843	1.06402	0.334014	3.18555	0.00144481	0.0091232	40.4528	60.8604	33.5283	21.4576	24.0058	20.5715	41.4739	49.2864	32.8171	79.3329	70.9961	75.3335
KP1_RS28020	KP1_RS28020	NA	EexN family lipoprotein	KP1_3630	KP1_RS28020	2.13222	5.53382	1.7385	3.18311	0.00145703	0.00917695	0	0	0	0	0	0	0	0	0	1.98332	14.5633	9.04002
fhuD	KP1_RS04815	fhuD	Fe(3+)-hydroxamate ABC transporter substrate-binding protein FhuD	KP1_1004	KP1_RS04815	122.803	1.76078	0.553174	3.18305	0.00145733	0.00917695	142.131	122.827	141.564	28.8852	16.6997	24.6858	117.696	54.385	44.023	273.698	234.833	272.205
minD	KP1_RS16045	minD	septum site-determining protein MinD	KP1_3444	KP1_RS16045	502.628	0.596967	0.188045	3.17459	0.00150046	0.00939687	444.98	431.556	525.277	494.35	498.904	569.831	319.461	348.404	377.797	655.488	742.728	622.757
rutR	KP1_RS09545	rutR	HTH-type transcriptional regulator RutR	KP1_2028	KP1_RS09545	319.225	0.489792	0.154356	3.17313	0.00150804	0.00943142	311.596	229.056	284.37	264.094	323.557	266.401	270.141	285.521	373.795	398.648	408.683	414.837
mraY	KP1_RS04385	mraY	phospho-N-acetylmuramoyl-pentapeptide-transferase	KP1_0909	KP1_RS04385	145.148	0.697231	0.220671	3.1596	0.00157989	0.00982706	113.705	118.401	91.8924	178.263	155.516	120.343	90.7942	115.568	144.876	224.115	188.413	199.885
rssB	KP1_RS15465	rssB	two-component system response regulator RssB	KP1_3316	KP1_RS15465	53.6349	0.990905	0.314505	3.15068	0.00162891	0.0100867	31.7062	45.3687	23.594	47.867	57.4053	59.6574	21.2974	44.1878	55.2288	86.2745	84.6492	86.3824
pcaD	KP1_RS11950	pcaD	3-oxoadipate enol-lactonase	KP1_2559	KP1_RS11950	28.2157	1.09671	0.349874	3.13459	0.00172092	0.0106035	18.5864	23.2376	19.8686	27.2347	36.5306	20.5715	24.6602	16.1456	11.2058	34.7081	54.6124	51.2268
[truncated: 141 more rows]

## Sheet: down-gene-list
KP1_0003
KP1_0303
KP1_1645
KP1_5298
KP1_3621
KP1_4008
KP1_0004
KP1_3611
KP1_2495
KP1_2742
KP1_3495
KP1_5507
KP1_3290
KP1_0790
KP1_1717
KP1_3427
KP1_3726
KP1_1175
KP1_3261
KP1_3725
KP1_2563
KP1_2030
KP1_1288
[truncated: 184 more rows]
